# Supplementary material for: How Social and Nonsocial Context Affects Stay/Leave Decision-Making: The Influence of Actual and Expected Rewards
Source: PLoS One. 2015 Aug 7;10(8):e0135226. doi: 10.1371/journal.pone.0135226 (PMC4529303; doi:10.1371/journal.pone.0135226)
Supplement: S3 Appendix — (CSV) [file pone.0135226.s003.csv]

sub	game	gameN	perf	perfN	timeleave	catchself	catchpart	sharesa	sharesb	sharesab	sharesno	partnum	perclow	percmed	perchig	points
1	1	1	1	-1	100	54	26	50	10,83333333	8,333333333	30,83333333	1	0	0	0	-350
1	1	1	2	0	100	60	72	37,93103448	28,16091954	21,26436782	12,64367816	2	0	100	0	-295
1	1	1	1	-1	100	25	25	52,5	10,83333333	8,333333333	28,33333333	3	50	50	0	-645
1	1	1	2	0	100	34	59	37,77777778	28,33333333	22,22222222	11,66666667	4	33,33333333	66,66666667	0	-545
1	1	1	3	1	100	66	81	29,91803279	34,83606557	29,50819672	5,737704918	5	25	50	25	35
1	1	1	3	1	100	46	69	29,58333333	35,41666667	29,16666667	5,833333333	6	20	40	40	585
1	1	1	1	-1	100	20	14	59,83606557	10,6557377	9,016393443	20,49180328	7	33,33333333	33,33333333	33,33333333	250
1	1	1	1	-1	100	34	22	60,9375	10,9375	10,9375	17,1875	8	42,85714286	28,57142857	28,57142857	-40
2	1	1	1	-1	79	69	37	37,07865169	10,11235955	5,617977528	47,19101124	1	0	0	0	-320
2	1	1	2	0	100	69	37	27,92207792	29,87012987	17,53246753	24,67532468	2	0	100	0	-415
2	1	1	1	-1	59	66	40	46,15384615	9,230769231	4,615384615	40	3	50	50	0	-665
2	1	1	2	0	100	66	40	29,87804878	31,09756098	19,51219512	19,51219512	4	33,33333333	66,66666667	0	-685
2	1	1	3	1	100	65	87	26,63551402	39,71962617	26,63551402	7,009345794	5	25	50	25	-330
2	1	1	3	1	100	72	89	26,85185185	39,35185185	26,85185185	6,944444444	6	20	40	40	40
2	1	1	1	-1	10	56	22	40	10	0	50	7	33,33333333	33,33333333	33,33333333	-10
2	1	1	1	-1	18	59	36	36,36363636	13,63636364	9,090909091	40,90909091	8	42,85714286	28,57142857	28,57142857	-70
2	1	1	2	0	37	66	39	32,72727273	20	16,36363636	30,90909091	9	37,5	37,5	25	-120
2	1	1	3	1	100	72	92	26,41509434	39,62264151	26,41509434	7,547169811	10	33,33333333	33,33333333	33,33333333	220
2	1	1	2	0	22	82	47	43,75	18,75	15,625	21,875	11	30	40	30	185
2	1	1	3	1	100	74	94	28,7037037	39,35185185	26,85185185	5,092592593	12	27,27272727	36,36363636	36,36363636	555
2	1	1	1	-1	14	76	39	44,44444444	16,66666667	11,11111111	27,77777778	13	33,33333333	33,33333333	33,33333333	515
3	1	1	1	-1	76	50	51	40,90909091	10,22727273	6,818181818	42,04545455	1	0	0	0	-290
3	1	1	2	0	100	77	79	34,41558442	31,16883117	17,53246753	16,88311688	2	0	100	0	-385
3	1	1	1	-1	13	49	21	46,66666667	6,666666667	6,666666667	40	3	50	50	0	-435
3	1	1	2	0	100	55	62	37,05882353	29,41176471	20,58823529	12,94117647	4	33,33333333	66,66666667	0	-410
3	1	1	3	1	100	77	85	30,08474576	36,01694915	28,81355932	5,084745763	5	25	50	25	110
3	1	1	3	1	100	74	90	32,08333333	35,41666667	29,16666667	3,333333333	6	20	40	40	660
3	1	1	1	-1	8	51	20	50	12,5	0	37,5	7	33,33333333	33,33333333	33,33333333	620
3	1	1	1	-1	18	64	35	45,83333333	12,5	12,5	29,16666667	8	42,85714286	28,57142857	28,57142857	575
3	1	1	2	0	87	71	62	40,93959732	25,5033557	20,80536913	12,75167785	9	37,5	37,5	25	605
3	1	1	3	1	100	81	91	32,92682927	34,55284553	29,67479675	2,845528455	10	33,33333333	33,33333333	33,33333333	1200
3	1	1	2	0	21	49	26	45,45454545	21,21212121	18,18181818	15,15151515	11	30	40	30	1185
3	1	1	3	1	100	67	85	30,93220339	36,44067797	28,81355932	3,813559322	12	27,27272727	36,36363636	36,36363636	1705
3	1	1	1	-1	6	65	24	66,66666667	0	0	33,33333333	13	33,33333333	33,33333333	33,33333333	1675
4	1	1	1	-1	100	51	51	32,72727273	11,81818182	4,545454545	50,90909091	1	0	0	0	-425
4	1	1	2	0	100	51	51	26,76056338	34,50704225	14,78873239	23,94366197	2	0	100	0	-610
4	1	1	1	-1	100	51	51	35,83333333	10,83333333	8,333333333	45	3	50	50	0	-960
4	1	1	2	0	100	51	51	31,64556962	32,27848101	18,35443038	17,72151899	4	33,33333333	66,66666667	0	-1025
4	1	1	3	1	100	51	51	22,22222222	47,22222222	22,22222222	8,333333333	5	25	50	25	-925
4	1	1	3	1	73	51	51	17,11711712	54,95495495	17,11711712	10,81081081	6	20	40	40	-1005
4	1	1	1	-1	100	51	51	35,24590164	9,836065574	9,016393443	45,90163934	7	33,33333333	33,33333333	33,33333333	-1340
4	1	1	1	-1	100	51	51	32,78688525	11,47540984	9,016393443	46,72131148	8	42,85714286	28,57142857	28,57142857	-1675
5	1	1	1	-1	22	40	51	29,16666667	12,5	4,166666667	54,16666667	1	0	0	0	-95
5	1	1	2	0	100	31	41	30,82191781	32,19178082	15,75342466	21,23287671	2	0	100	0	-250
5	1	1	1	-1	13	41	27	46,66666667	6,666666667	6,666666667	40	3	50	50	0	-300
5	1	1	2	0	100	30	44	27,39726027	34,24657534	15,75342466	22,60273973	4	33,33333333	66,66666667	0	-455
5	1	1	3	1	100	35	44	23,11827957	45,69892473	23,11827957	8,064516129	5	25	50	25	-310
5	1	1	3	1	100	40	55	22,82608696	46,19565217	22,82608696	8,152173913	6	20	40	40	-180
5	1	1	1	-1	18	39	20	36,36363636	9,090909091	9,090909091	45,45454545	7	33,33333333	33,33333333	33,33333333	-240
5	1	1	1	-1	29	41	30	41,02564103	15,38461538	12,82051282	30,76923077	8	42,85714286	28,57142857	28,57142857	-310
5	1	1	2	0	86	41	35	31,88405797	27,53623188	18,84057971	21,73913043	9	37,5	37,5	25	-350
5	1	1	3	1	100	77	77	26,85185185	39,35185185	26,85185185	6,944444444	10	33,33333333	33,33333333	33,33333333	20
5	1	1	2	0	16	84	55	38,88888889	27,77777778	5,555555556	27,77777778	11	30	40	30	-45
5	1	1	3	1	100	84	85	27,57009346	40,65420561	26,63551402	5,140186916	12	27,27272727	36,36363636	36,36363636	310
5	1	1	1	-1	13	77	61	46,66666667	6,666666667	6,666666667	40	13	33,33333333	33,33333333	33,33333333	260
5	1	1	2	0	23	61	61	32,25806452	25,80645161	12,90322581	29,03225806	14	30,76923077	38,46153846	30,76923077	205
6	1	1	1	-1	11	40	19	38,46153846	15,38461538	7,692307692	38,46153846	1	0	0	0	-40
6	1	1	2	0	23	57	19	37,83783784	27,02702703	18,91891892	16,21621622	2	0	100	0	-50
6	1	1	1	-1	13	50	24	35,29411765	17,64705882	11,76470588	35,29411765	3	50	50	0	-85
6	1	1	2	0	75	60	57	37,6	29,6	20	12,8	4	33,33333333	66,66666667	0	-85
6	1	1	3	1	100	65	71	30,17241379	36,63793103	28,44827586	4,74137931	5	25	50	25	405
6	1	1	3	1	100	74	80	29,83193277	35,71428571	28,99159664	5,462184874	6	20	40	40	940
6	1	1	1	-1	8	26	7	40	10	10	40	7	33,33333333	33,33333333	33,33333333	915
6	1	1	1	-1	17	20	11	38,0952381	14,28571429	9,523809524	38,0952381	8	42,85714286	28,57142857	28,57142857	860
6	1	1	2	0	37	45	24	33,33333333	21,05263158	17,54385965	28,07017544	9	37,5	37,5	25	825
6	1	1	3	1	100	72	79	28,69565217	36,95652174	28,26086957	6,086956522	10	33,33333333	33,33333333	33,33333333	1300
6	1	1	2	0	100	65	60	37,64705882	25,88235294	20,58823529	15,88235294	11	30	40	30	1325
6	1	1	3	1	100	75	77	30,73770492	35,24590164	29,50819672	4,508196721	12	27,27272727	36,36363636	36,36363636	1905
6	1	1	1	-1	35	62	60	41,86046512	13,95348837	9,302325581	34,88372093	13	33,33333333	33,33333333	33,33333333	1790
6	1	1	2	0	38	67	50	41,66666667	23,33333333	18,33333333	16,66666667	14	30,76923077	38,46153846	30,76923077	1765
6	1	1	3	1	100	70	70	29,05982906	36,75213675	28,63247863	5,555555556	15	28,57142857	35,71428571	35,71428571	2270
7	1	1	1	-1	48	25	12	25	11,66666667	10	53,33333333	1	0	0	0	-150
7	1	1	2	0	100	19	9	31,41025641	30,76923077	17,94871795	19,87179487	2	0	100	0	-230
7	1	1	1	-1	52	34	7	35	10	6,666666667	48,33333333	3	50	50	0	-430
7	1	1	2	0	100	15	21	32,05128205	32,05128205	17,94871795	17,94871795	4	33,33333333	66,66666667	0	-510
7	1	1	3	1	100	57	86	27,57009346	39,71962617	26,63551402	6,074766355	5	25	50	25	-155
7	1	1	3	1	100	57	86	27,10280374	39,71962617	26,63551402	6,542056075	6	20	40	40	200
7	1	1	1	-1	27	54	14	42,42424242	15,15151515	9,090909091	33,33333333	7	33,33333333	33,33333333	33,33333333	110
7	1	1	1	-1	31	54	14	46,34146341	12,19512195	12,19512195	29,26829268	8	42,85714286	28,57142857	28,57142857	30
7	1	1	2	0	89	32	21	34,26573427	27,27272727	18,88111888	19,58041958	9	37,5	37,5	25	-10
7	1	1	3	1	100	32	21	27,14285714	40	26,19047619	6,666666667	10	33,33333333	33,33333333	33,33333333	315
7	1	1	2	0	49	57	32	38,02816901	25,35211268	15,49295775	21,12676056	11	30	40	30	235
8	1	1	1	-1	100	57	32	45,68965517	11,20689655	6,896551724	36,20689655	1	0	0	0	-380
8	1	1	2	0	100	57	61	29,60526316	32,23684211	17,10526316	21,05263158	2	0	100	0	-490
8	1	1	1	-1	16	66	6	55,55555556	5,555555556	5,555555556	33,33333333	3	50	50	0	-555
8	1	1	2	0	100	66	57	33,33333333	30,35714286	20,23809524	16,07142857	4	33,33333333	66,66666667	0	-545
8	1	1	3	1	100	57	91	26,85185185	39,35185185	26,85185185	6,944444444	5	25	50	25	-175
8	1	1	3	1	100	66	92	28,63247863	36,32478632	28,63247863	6,41025641	6	20	40	40	330
8	1	1	1	-1	13	59	14	53,84615385	7,692307692	0	38,46153846	7	33,33333333	33,33333333	33,33333333	265
8	1	1	1	-1	47	37	15	38,59649123	12,28070175	8,771929825	40,35087719	8	42,85714286	28,57142857	28,57142857	105
8	1	1	2	0	100	61	69	37,93103448	25,28735632	21,26436782	15,51724138	9	37,5	37,5	25	160
8	1	1	3	1	100	70	91	27,47747748	38,28828829	27,47747748	6,756756757	10	33,33333333	33,33333333	33,33333333	575
7	1	1	1	-1	17	17	16	31,57894737	10,52631579	5,263157895	52,63157895	1	0	0	0	-70
7	1	1	2	0	100	36	31	31,6091954	28,16091954	21,26436782	18,96551724	2	0	100	0	-15
7	1	1	1	-1	12	14	4	42,85714286	7,142857143	7,142857143	42,85714286	3	50	50	0	-60
7	1	1	2	0	25	17	6	35,8974359	25,64102564	17,94871795	20,51282051	4	33,33333333	66,66666667	0	-80
7	1	1	3	1	100	17	6	26,63551402	39,25233645	26,63551402	7,476635514	5	25	50	25	275
7	1	1	3	1	100	61	59	27,06422018	38,53211009	27,06422018	7,339449541	6	20	40	40	660
7	1	1	1	-1	4	0	0	50	25	0	25	7	33,33333333	33,33333333	33,33333333	640
7	1	1	1	-1	4	0	0	50	0	0	50	8	42,85714286	28,57142857	28,57142857	620
7	1	1	2	0	14	25	0	33,33333333	25	20,83333333	20,83333333	9	37,5	37,5	25	625
7	1	1	3	1	100	64	72	26,85185185	38,88888889	26,85185185	7,407407407	10	33,33333333	33,33333333	33,33333333	995
7	1	1	2	0	10	16	0	25	18,75	18,75	37,5	11	30	40	30	990
7	1	1	3	1	100	66	72	29,50819672	35,6557377	29,50819672	5,327868852	12	27,27272727	36,36363636	36,36363636	1570
7	1	1	1	-1	4	0	0	25	0	0	75	13	33,33333333	33,33333333	33,33333333	1550
7	1	1	2	0	12	19	0	30	30	20	20	14	30,76923077	38,46153846	30,76923077	1550
7	1	1	3	1	100	70	69	28,63247863	36,75213675	28,63247863	5,982905983	15	28,57142857	35,71428571	35,71428571	2055
7	1	1	3	1	100	76	77	27,67857143	37,94642857	27,67857143	6,696428571	16	26,66666667	33,33333333	40	2485
7	1	1	1	-1	4	16	0	50	0	0	50	17	31,25	31,25	37,5	2465
7	1	1	2	0	9	7	0	30,76923077	23,07692308	15,38461538	30,76923077	18	29,41176471	35,29411765	35,29411765	2450
7	1	1	1	-1	7	7	0	44,44444444	22,22222222	11,11111111	22,22222222	19	33,33333333	33,33333333	33,33333333	2430
7	1	1	2	0	10	15	0	50	21,42857143	14,28571429	14,28571429	20	31,57894737	36,84210526	31,57894737	2410
7	1	1	2	0	16	17	0	30,76923077	26,92307692	19,23076923	23,07692308	21	30	40	30	2405
10	1	1	1	-1	6	42	10	20	20	20	40	1	0	0	0	0
10	1	1	2	0	39	77	30	35,38461538	23,07692308	20	21,53846154	2	0	100	0	0
10	1	1	1	-1	7	31	6	33,33333333	11,11111111	11,11111111	44,44444444	3	50	50	0	-20
10	1	1	2	0	35	60	32	38,46153846	26,15384615	23,07692308	12,30769231	4	33,33333333	66,66666667	0	30
10	1	1	3	1	100	79	87	30,83333333	35,41666667	29,16666667	4,583333333	5	25	50	25	580
10	1	1	3	1	100	79	84	32,67716535	33,46456693	30,31496063	3,543307087	6	20	40	40	1235
10	1	1	1	-1	5	44	1	40	20	0	40	7	33,33333333	33,33333333	33,33333333	1210
10	1	1	1	-1	5	41	1	28,57142857	28,57142857	14,28571429	28,57142857	8	42,85714286	28,57142857	28,57142857	1200
10	1	1	2	0	9	69	11	33,33333333	20	20	26,66666667	9	37,5	37,5	25	1200
10	1	1	3	1	100	81	90	32,92682927	34,14634146	29,67479675	3,25203252	10	33,33333333	33,33333333	33,33333333	1795
10	1	1	2	0	3	29	2	0	0	0	100	11	30	40	30	1780
10	1	1	3	1	100	79	87	32,4	34,8	30	2,8	12	27,27272727	36,36363636	36,36363636	2405
10	1	1	1	-1	3	25	0	33,33333333	0	0	66,66666667	13	33,33333333	33,33333333	33,33333333	2390
10	1	1	2	0	3	10	0	66,66666667	0	0	33,33333333	14	30,76923077	38,46153846	30,76923077	2375
10	1	1	3	1	100	75	90	32,5	35,83333333	29,16666667	2,5	15	28,57142857	35,71428571	35,71428571	2925
10	1	1	3	1	100	77	79	33,07086614	33,46456693	30,31496063	3,149606299	16	26,66666667	33,33333333	40	3580
10	1	1	1	-1	3	10	0	66,66666667	0	0	33,33333333	17	31,25	31,25	37,5	3565
10	1	1	2	0	3	16	0	40	20	20	20	18	29,41176471	35,29411765	35,29411765	3565
10	1	1	1	-1	3	20	2	66,66666667	0	0	33,33333333	19	33,33333333	33,33333333	33,33333333	3550
10	1	1	2	0	8	20	31	37,5	31,25	25	6,25	20	31,57894737	36,84210526	31,57894737	3570
10	1	1	2	0	4	20	21	25	25	0	50	21	30	40	30	3550
10	1	1	3	1	100	20	91	32,5203252	34,14634146	29,67479675	3,658536585	22	28,57142857	38,0952381	33,33333333	4145
11	1	1	1	-1	100	59	10	61,29032258	10,48387097	9,677419355	18,5483871	1	0	0	0	-320
11	1	1	2	0	45	77	29	44,44444444	23,45679012	22,22222222	9,87654321	2	0	100	0	-275
11	1	1	1	-1	20	69	35	57,69230769	11,53846154	11,53846154	19,23076923	3	50	50	0	-330
11	1	1	2	0	100	82	54	47,42268041	26,28865979	24,22680412	2,06185567	4	33,33333333	66,66666667	0	-125
11	1	1	3	1	100	87	87	35,60606061	32,1969697	31,06060606	1,136363636	5	25	50	25	605
11	1	1	3	1	100	87	89	35,76923077	32,69230769	30,76923077	0,769230769	6	20	40	40	1305
11	1	1	1	-1	4	100	29	66,66666667	16,66666667	16,66666667	0	7	33,33333333	33,33333333	33,33333333	1300
11	1	1	1	-1	7	84	14	71,42857143	0	0	28,57142857	8	42,85714286	28,57142857	28,57142857	1265
11	1	1	2	0	22	79	26	45	25	22,5	7,5	9	37,5	37,5	25	1290
11	1	1	3	1	100	77	74	35,546875	32,8125	30,46875	1,171875	10	33,33333333	33,33333333	33,33333333	1960
11	1	1	2	0	8	76	39	42,85714286	21,42857143	21,42857143	14,28571429	11	30	40	30	1965
11	1	1	3	1	100	81	82	35,71428571	32,33082707	31,20300752	0,751879699	12	27,27272727	36,36363636	36,36363636	2710
11	1	1	1	-1	7	77	29	55,55555556	11,11111111	11,11111111	22,22222222	13	33,33333333	33,33333333	33,33333333	2690
11	1	1	2	0	16	77	32	41,17647059	26,47058824	26,47058824	5,882352941	14	30,76923077	38,46153846	30,76923077	2745
11	1	1	3	1	100	85	84	36,36363636	32,1969697	31,06060606	0,378787879	15	28,57142857	35,71428571	35,71428571	3475
12	1	1	1	-1	100	11	51	41,12903226	10,48387097	9,677419355	38,70967742	1	0	0	0	-320
12	1	1	2	0	100	30	51	32,27848101	31,01265823	18,35443038	18,35443038	2	0	100	0	-385
12	1	1	1	-1	22	11	51	42,30769231	7,692307692	7,692307692	42,30769231	3	50	50	0	-465
12	1	1	2	0	100	26	51	34,52380952	30,95238095	20,23809524	14,28571429	4	33,33333333	66,66666667	0	-455
12	1	1	3	1	100	27	51	28,37837838	38,28828829	27,47747748	5,855855856	5	25	50	25	-40
12	1	1	3	1	100	27	51	26,66666667	40,47619048	26,19047619	6,666666667	6	20	40	40	285
12	1	1	1	-1	6	27	51	25	12,5	12,5	50	7	33,33333333	33,33333333	33,33333333	270
12	1	1	1	-1	14	9	11	44,44444444	16,66666667	11,11111111	27,77777778	8	42,85714286	28,57142857	28,57142857	230
12	1	1	2	0	24	24	11	35,71428571	21,42857143	21,42857143	21,42857143	9	37,5	37,5	25	245
12	1	1	3	1	100	26	65	29,35779817	38,53211009	27,06422018	5,04587156	10	33,33333333	33,33333333	33,33333333	630
12	1	1	2	0	10	31	14	28,57142857	21,42857143	14,28571429	35,71428571	11	30	40	30	610
12	1	1	3	1	87	9	41	30,24390244	36,09756098	28,7804878	4,87804878	12	27,27272727	36,36363636	36,36363636	1060
12	1	1	1	-1	9	12	7	38,46153846	15,38461538	15,38461538	30,76923077	13	33,33333333	33,33333333	33,33333333	1045
12	1	1	2	0	36	4	7	33,33333333	27,08333333	12,5	27,08333333	14	30,76923077	38,46153846	30,76923077	955
13	1	1	1	-1	16	64	26	55,55555556	11,11111111	5,555555556	27,77777778	1	0	0	0	-65
13	1	1	2	0	100	50	46	36,41975309	30,24691358	19,13580247	14,19753086	2	0	100	0	-100
13	1	1	1	-1	13	66	39	46,15384615	7,692307692	0	46,15384615	3	50	50	0	-165
13	1	1	2	0	100	71	60	40,76086957	27,17391304	22,82608696	9,239130435	4	33,33333333	66,66666667	0	-35
13	1	1	3	1	100	72	86	29,48717949	36,32478632	28,63247863	5,555555556	5	25	50	25	470
13	1	1	3	1	100	81	90	29,91803279	34,83606557	29,50819672	5,737704918	6	20	40	40	1050
13	1	1	1	-1	5	90	42	60	20	0	20	7	33,33333333	33,33333333	33,33333333	1025
13	1	1	1	-1	12	57	26	43,75	18,75	12,5	25	8	42,85714286	28,57142857	28,57142857	995
13	1	1	2	0	31	56	29	48,88888889	24,44444444	15,55555556	11,11111111	9	37,5	37,5	25	945
13	1	1	3	1	100	74	87	29,66101695	35,59322034	28,81355932	5,93220339	10	33,33333333	33,33333333	33,33333333	1465
13	1	1	2	0	14	89	44	45	20	15	20	11	30	40	30	1440
13	1	1	3	1	100	86	91	30,89430894	35,36585366	29,67479675	4,06504065	12	27,27272727	36,36363636	36,36363636	2035
13	1	1	1	-1	4	86	6	50	0	0	50	13	33,33333333	33,33333333	33,33333333	2015
13	1	1	2	0	16	62	44	40	23,33333333	23,33333333	13,33333333	14	30,76923077	38,46153846	30,76923077	2040
13	1	1	3	1	100	91	85	30,89430894	34,95934959	29,67479675	4,471544715	15	28,57142857	35,71428571	35,71428571	2635
14	1	1	1	-1	46	65	36	30	16	4	50	1	0	0	0	-200
14	1	1	2	0	98	46	56	27,20588235	33,82352941	13,97058824	25	2	0	100	0	-405
14	1	1	1	-1	85	67	44	36,19047619	12,38095238	9,523809524	41,9047619	3	50	50	0	-680
14	1	1	2	0	100	49	54	30,26315789	33,55263158	17,10526316	19,07894737	4	33,33333333	66,66666667	0	-790
14	1	1	3	1	100	64	82	24,45652174	46,19565217	22,82608696	6,52173913	5	25	50	25	-660
14	1	1	3	1	100	74	87	23,95833333	44,27083333	23,95833333	7,8125	6	20	40	40	-470
14	1	1	1	-1	60	44	12	26,5625	9,375	3,125	60,9375	7	33,33333333	33,33333333	33,33333333	-740
14	1	1	1	-1	18	40	9	38,88888889	5,555555556	0	55,55555556	8	42,85714286	28,57142857	28,57142857	-830
14	1	1	2	0	38	45	24	28,57142857	23,21428571	16,07142857	32,14285714	9	37,5	37,5	25	-885
14	1	1	3	1	100	69	79	26,21359223	41,26213592	25,72815534	6,796116505	10	33,33333333	33,33333333	33,33333333	-590
14	1	1	2	0	11	57	31	38,46153846	23,07692308	7,692307692	30,76923077	11	30	40	30	-630
14	1	1	3	1	100	61	90	25,75757576	43,43434343	24,74747475	6,060606061	12	27,27272727	36,36363636	36,36363636	-395
15	1	1	1	-1	63	6	1	35,21126761	9,85915493	5,633802817	49,29577465	1	0	0	0	-255
15	1	1	2	0	100	31	41	32,05128205	29,48717949	17,94871795	20,51282051	2	0	100	0	-335
15	1	1	1	-1	49	16	11	49,15254237	10,16949153	8,474576271	32,20338983	3	50	50	0	-505
15	1	1	2	0	100	14	35	31,57894737	32,89473684	17,10526316	18,42105263	4	33,33333333	66,66666667	0	-615
15	1	1	3	1	100	36	40	25,5	42,5	25	7	5	25	50	25	-365
15	1	1	3	1	100	36	40	27,47747748	38,28828829	27,47747748	6,756756757	6	20	40	40	50
15	1	1	1	-1	11	40	14	46,15384615	7,692307692	7,692307692	38,46153846	7	33,33333333	33,33333333	33,33333333	10
15	1	1	1	-1	32	41	25	37,5	17,5	10	35	8	42,85714286	28,57142857	28,57142857	-90
15	1	1	2	0	100	41	25	35,44303797	27,21518987	18,35443038	18,98734177	9	37,5	37,5	25	-155
15	1	1	3	1	100	67	66	27,52293578	38,99082569	27,06422018	6,422018349	10	33,33333333	33,33333333	33,33333333	230
15	1	1	2	0	100	67	66	35,625	27,5	18,75	18,125	11	30	40	30	180
16	1	1	3	1	100	36	76	25,98039216	41,17647059	25,49019608	7,352941176	1	0	0	0	280
16	1	1	1	-1	100	70	39	48,36065574	12,29508197	9,016393443	30,32786885	2	100	0	0	-55
16	1	1	2	0	100	60	44	36,26373626	29,67032967	22,52747253	11,53846154	3	50	50	0	60
16	1	1	1	-1	100	61	42	57,8125	12,5	10,9375	18,75	4	66,66666667	33,33333333	0	-230
16	1	1	2	0	100	60	45	35,55555556	30,55555556	22,22222222	11,66666667	5	50	50	0	-130
16	1	1	3	1	100	72	76	29,23728814	36,01694915	28,81355932	5,93220339	6	40	40	20	390
17	1	1	3	1	100	30	51	23,95833333	43,75	23,95833333	8,333333333	1	0	0	0	190
17	1	1	1	-1	18	39	51	31,81818182	13,63636364	9,090909091	45,45454545	2	100	0	0	130
17	1	1	2	0	100	39	51	32,73809524	32,14285714	20,23809524	14,88095238	3	50	50	0	140
17	1	1	1	-1	33	55	51	33,33333333	17,77777778	13,33333333	35,55555556	4	66,66666667	33,33333333	0	65
17	1	1	2	0	100	42	51	30,72289157	32,53012048	19,87951807	16,86746988	5	50	50	0	60
17	1	1	3	1	100	54	51	27,27272727	38,63636364	27,27272727	6,818181818	6	40	40	20	460
17	1	1	2	0	100	54	51	30,8988764	32,58426966	21,91011236	14,60674157	7	33,33333333	50	16,66666667	545
17	1	1	1	-1	29	60	51	43,58974359	15,38461538	12,82051282	28,20512821	8	42,85714286	42,85714286	14,28571429	475
18	1	1	3	1	100	59	76	30,17241379	36,20689655	28,44827586	5,172413793	1	0	0	0	490
18	1	1	1	-1	9	46	14	36,36363636	9,090909091	9,090909091	45,45454545	2	100	0	0	460
18	1	1	2	0	23	64	35	45,45454545	21,21212121	15,15151515	18,18181818	3	50	50	0	420
18	1	1	1	-1	29	77	27	44,18604651	16,27906977	16,27906977	23,25581395	4	66,66666667	33,33333333	0	380
18	1	1	2	0	100	72	27	37,5	28,64583333	23,95833333	9,895833333	5	50	50	0	570
18	1	1	3	1	100	80	82	30,64516129	34,27419355	29,83870968	5,241935484	6	40	40	20	1180
18	1	1	2	0	100	70	66	41,26213592	28,15533981	25,72815534	4,854368932	7	33,33333333	50	16,66666667	1475
18	1	1	1	-1	11	60	19	46,66666667	13,33333333	13,33333333	26,66666667	8	42,85714286	42,85714286	14,28571429	1450
18	1	1	3	1	100	85	87	34,12698413	33,33333333	30,15873016	2,380952381	9	37,5	37,5	25	2090
19	1	1	3	1	100	44	56	25,51020408	42,85714286	24,48979592	7,142857143	1	0	0	0	220
19	1	1	1	-1	8	52	19	37,5	12,5	0	50	2	100	0	0	180
19	1	1	2	0	10	35	22	25	33,33333333	8,333333333	33,33333333	3	50	50	0	145
19	1	1	1	-1	15	56	37	38,0952381	14,28571429	14,28571429	33,33333333	4	66,66666667	33,33333333	0	115
19	1	1	2	0	100	56	37	33,33333333	32,73809524	20,23809524	13,69047619	5	50	50	0	125
19	1	1	3	1	100	41	37	25,98039216	41,66666667	25,49019608	6,862745098	6	40	40	20	405
19	1	1	2	0	100	52	46	32,58426966	32,58426966	21,91011236	12,92134831	7	33,33333333	50	16,66666667	490
19	1	1	1	-1	9	45	24	46,15384615	15,38461538	15,38461538	23,07692308	8	42,85714286	42,85714286	14,28571429	475
19	1	1	3	1	100	65	79	26,66666667	40	26,19047619	7,142857143	9	37,5	37,5	25	800
19	1	1	2	0	100	50	41	35,54216867	32,53012048	19,87951807	12,04819277	10	33,33333333	44,44444444	22,22222222	795
20	1	1	3	1	100	62	51	25,72815534	40,77669903	25,72815534	7,766990291	1	0	0	0	295
20	1	1	1	-1	43	46	51	40	12,72727273	10,90909091	36,36363636	2	100	0	0	170
20	1	1	2	0	55	70	51	32,91139241	29,11392405	15,18987342	22,78481013	3	50	50	0	75
20	1	1	1	-1	31	42	64	38,46153846	12,82051282	10,25641026	38,46153846	4	66,66666667	33,33333333	0	-20
20	1	1	2	0	100	44	64	33,52272727	30,68181818	21,59090909	14,20454545	5	50	50	0	50
20	1	1	3	1	100	81	90	29,91803279	34,83606557	29,50819672	5,737704918	6	40	40	20	630
20	1	1	2	0	100	57	45	32,58426966	32,58426966	21,91011236	12,92134831	7	33,33333333	50	16,66666667	715
20	1	1	1	-1	51	41	35	47,69230769	10,76923077	10,76923077	30,76923077	8	42,85714286	42,85714286	14,28571429	565
21	1	1	3	1	100	75	87	27,31481481	38,88888889	26,85185185	6,944444444	1	0	0	0	370
21	1	1	1	-1	6	22	2	12,5	25	12,5	50	2	100	0	0	355
21	1	1	2	0	10	84	19	37,5	25	18,75	18,75	3	50	50	0	350
21	1	1	1	-1	13	80	25	42,10526316	15,78947368	15,78947368	26,31578947	4	66,66666667	33,33333333	0	330
21	1	1	2	0	13	74	31	41,17647059	17,64705882	11,76470588	29,41176471	5	50	50	0	295
21	1	1	3	1	100	69	80	28,50877193	36,84210526	28,07017544	6,578947368	6	40	40	20	755
21	1	1	2	0	11	74	30	33,33333333	20	13,33333333	33,33333333	7	33,33333333	50	16,66666667	730
21	1	1	1	-1	8	67	35	25	16,66666667	16,66666667	41,66666667	8	42,85714286	42,85714286	14,28571429	720
21	1	1	3	1	100	75	87	31,3559322	36,01694915	28,81355932	3,813559322	9	37,5	37,5	25	1240
21	1	1	2	0	7	77	34	30,76923077	23,07692308	23,07692308	23,07692308	10	33,33333333	44,44444444	22,22222222	1250
21	1	1	1	-1	6	81	26	33,33333333	0	0	66,66666667	11	40	40	20	1220
21	1	1	3	1	100	85	84	32,67716535	34,2519685	30,31496063	2,755905512	12	36,36363636	36,36363636	27,27272727	1875
21	1	1	3	1	100	87	89	31,74603175	34,52380952	30,15873016	3,571428571	13	33,33333333	33,33333333	33,33333333	2515
21	1	1	2	0	12	71	70	33,33333333	27,77777778	16,66666667	22,22222222	14	30,76923077	38,46153846	30,76923077	2500
21	1	1	1	-1	4	75	67	25	0	0	75	15	35,71428571	35,71428571	28,57142857	2480
21	1	1	2	0	12	34	35	50	22,22222222	16,66666667	11,11111111	16	33,33333333	40	26,66666667	2465
22	1	1	3	1	100	60	100	24,74747475	42,42424242	24,74747475	8,080808081	1	0	0	0	235
22	1	1	1	-1	70	34	30	32,92682927	12,19512195	7,317073171	47,56097561	2	100	0	0	-25
22	1	1	2	0	100	26	61	28,66666667	36	16,66666667	18,66666667	3	50	50	0	-150
22	1	1	1	-1	100	17	16	41,93548387	12,90322581	9,677419355	35,48387097	4	66,66666667	33,33333333	0	-470
22	1	1	2	0	100	12	30	25	38,19444444	15,27777778	21,52777778	5	50	50	0	-640
22	1	1	3	1	100	39	64	23,95833333	44,27083333	23,95833333	7,8125	6	40	40	20	-450
22	1	1	2	0	10	70	32	43,75	18,75	18,75	18,75	7	33,33333333	50	16,66666667	-455
23	1	1	3	1	100	45	69	26,47058824	41,17647059	25,49019608	6,862745098	1	0	0	0	280
23	1	1	1	-1	11	51	25	30,76923077	7,692307692	7,692307692	53,84615385	2	100	0	0	240
23	1	1	2	0	37	64	32	32,72727273	29,09090909	16,36363636	21,81818182	3	50	50	0	190
23	1	1	1	-1	24	36	31	35,71428571	14,28571429	7,142857143	42,85714286	4	66,66666667	33,33333333	0	100
23	1	1	2	0	100	49	54	31,54761905	32,73809524	20,23809524	15,47619048	5	50	50	0	110
23	1	1	3	1	100	62	76	25,98039216	41,66666667	25,49019608	6,862745098	6	40	40	20	390
23	1	1	2	0	100	75	70	33,5106383	30,85106383	23,40425532	12,23404255	7	33,33333333	50	16,66666667	550
23	1	1	1	-1	18	52	35	37,5	12,5	12,5	37,5	8	42,85714286	42,85714286	14,28571429	505
23	1	1	3	1	100	74	81	27,72727273	38,63636364	27,27272727	6,363636364	9	37,5	37,5	25	905
23	1	1	2	0	23	55	42	35,8974359	23,07692308	20,51282051	20,51282051	10	33,33333333	44,44444444	22,22222222	910
23	1	1	1	-1	27	51	46	43,24324324	13,51351351	13,51351351	29,72972973	11	40	40	20	850
24	1	1	3	1	100	34	66	25,51020408	42,85714286	24,48979592	7,142857143	1	0	0	0	220
24	1	1	1	-1	3	0	0	33,33333333	0	0	66,66666667	2	100	0	0	205
24	1	1	2	0	9	31	29	38,46153846	30,76923077	15,38461538	15,38461538	3	50	50	0	190
24	1	1	1	-1	8	71	7	75	0	0	25	4	66,66666667	33,33333333	0	150
24	1	1	2	0	32	64	61	34,61538462	30,76923077	19,23076923	15,38461538	5	50	50	0	140
24	1	1	3	1	100	60	72	28,57142857	37,5	27,67857143	6,25	6	40	40	20	570
24	1	1	2	0	13	59	61	23,52941176	29,41176471	11,76470588	35,29411765	7	33,33333333	50	16,66666667	535
24	1	1	1	-1	5	69	10	60	0	0	40	8	42,85714286	42,85714286	14,28571429	510
24	1	1	3	1	100	57	74	30,60344828	36,20689655	28,44827586	4,74137931	9	37,5	37,5	25	1000
24	1	1	2	0	13	60	35	31,57894737	26,31578947	15,78947368	26,31578947	10	33,33333333	44,44444444	22,22222222	980
24	1	1	1	-1	10	39	25	35,71428571	14,28571429	14,28571429	35,71428571	11	40	40	20	960
24	1	1	3	1	100	50	70	29,13043478	37,82608696	28,26086957	4,782608696	12	36,36363636	36,36363636	27,27272727	1435
24	1	1	3	1	100	60	69	28,99159664	36,55462185	28,99159664	5,462184874	13	33,33333333	33,33333333	33,33333333	1970
24	1	1	2	0	12	31	29	40	25	20	15	14	30,76923077	38,46153846	30,76923077	1970
24	1	1	1	-1	6	7	5	16,66666667	0	0	83,33333333	15	35,71428571	35,71428571	28,57142857	1940
24	1	1	2	0	10	22	16	42,85714286	21,42857143	14,28571429	21,42857143	16	33,33333333	40	26,66666667	1920
25	1	1	3	1	100	86	87	32,8	33,6	30	3,6	1	0	0	0	625
25	1	1	1	-1	7	20	16	44,44444444	11,11111111	11,11111111	33,33333333	2	100	0	0	605
25	1	1	2	0	12	24	21	56,25	25	12,5	6,25	3	50	50	0	575
25	1	1	1	-1	8	24	27	50	16,66666667	16,66666667	16,66666667	4	66,66666667	33,33333333	0	565
25	1	1	2	0	12	62	36	38,88888889	22,22222222	16,66666667	22,22222222	5	50	50	0	550
25	1	1	3	1	100	89	90	33,33333333	33,33333333	30,15873016	3,174603175	6	40	40	20	1190
25	1	1	2	0	8	59	17	58,33333333	16,66666667	16,66666667	8,333333333	7	33,33333333	50	16,66666667	1180
25	1	1	1	-1	4	65	34	75	0	0	25	8	42,85714286	42,85714286	14,28571429	1160
25	1	1	3	1	100	87	87	33,85826772	33,46456693	30,31496063	2,362204724	9	37,5	37,5	25	1815
25	1	1	2	0	9	74	29	52,94117647	23,52941176	23,52941176	0	10	33,33333333	44,44444444	22,22222222	1830
25	1	1	1	-1	5	64	41	42,85714286	14,28571429	14,28571429	28,57142857	11	40	40	20	1820
25	1	1	3	1	100	92	91	34,32835821	32,46268657	31,34328358	1,865671642	12	36,36363636	36,36363636	27,27272727	2580
25	1	1	3	1	100	85	85	33,85826772	34,2519685	30,31496063	1,57480315	13	33,33333333	33,33333333	33,33333333	3235
25	1	1	2	0	9	82	74	47,36842105	26,31578947	26,31578947	0	14	30,76923077	38,46153846	30,76923077	3265
25	1	1	1	-1	5	81	72	42,85714286	28,57142857	14,28571429	14,28571429	15	35,71428571	35,71428571	28,57142857	3255
25	1	1	2	0	3	70	62	66,66666667	33,33333333	0	0	16	33,33333333	40	26,66666667	3240
26	1	1	3	1	100	60	37	30	36,52173913	28,26086957	5,217391304	1	0	0	0	475
26	1	1	1	-1	7	9	14	28,57142857	14,28571429	0	57,14285714	2	100	0	0	440
26	1	1	2	0	19	22	9	44,82758621	24,13793103	17,24137931	13,79310345	3	50	50	0	420
26	1	1	1	-1	7	26	15	85,71428571	0	0	14,28571429	4	66,66666667	33,33333333	0	385
26	1	1	2	0	46	59	47	43,42105263	28,94736842	19,73684211	7,894736842	5	50	50	0	380
26	1	1	3	1	100	89	91	32,94573643	32,55813953	30,62015504	3,875968992	6	40	40	20	1065
26	1	1	2	0	12	66	30	45	20	20	15	7	33,33333333	50	16,66666667	1065
26	1	1	1	-1	8	76	19	50	16,66666667	16,66666667	16,66666667	8	42,85714286	42,85714286	14,28571429	1055
26	1	1	3	1	100	87	92	33,96946565	32,44274809	30,91603053	2,671755725	9	37,5	37,5	25	1770
26	1	1	2	0	9	67	17	41,17647059	23,52941176	23,52941176	11,76470588	10	33,33333333	44,44444444	22,22222222	1785
26	1	1	1	-1	4	25	17	50	0	0	50	11	40	40	20	1765
26	1	1	3	1	100	77	89	33,33333333	33,72093023	30,62015504	2,325581395	12	36,36363636	36,36363636	27,27272727	2450
26	1	1	3	1	100	89	90	33,46456693	34,2519685	30,31496063	1,968503937	13	33,33333333	33,33333333	33,33333333	3105
26	1	1	2	0	7	91	60	46,66666667	26,66666667	26,66666667	0	14	30,76923077	38,46153846	30,76923077	3130
26	1	1	1	-1	2	97	11	100	0	0	0	15	35,71428571	35,71428571	28,57142857	3120
26	1	1	2	0	4	97	11	33,33333333	16,66666667	16,66666667	33,33333333	16	33,33333333	40	26,66666667	3115
27	1	1	3	1	100	40	79	28,18181818	38,18181818	27,27272727	6,363636364	1	0	0	0	400
27	1	1	1	-1	3	81	0	33,33333333	0	0	66,66666667	2	100	0	0	385
27	1	1	2	0	19	67	24	29,62962963	25,92592593	14,81481481	29,62962963	3	50	50	0	350
27	1	1	1	-1	4	100	0	75	0	0	25	4	66,66666667	33,33333333	0	330
27	1	1	2	0	11	100	21	23,52941176	17,64705882	17,64705882	41,17647059	5	50	50	0	320
27	1	1	3	1	100	76	92	30,08474576	36,01694915	28,81355932	5,084745763	6	40	40	20	840
27	1	1	2	0	4	72	14	50	25	0	25	7	33,33333333	50	16,66666667	820
27	1	1	1	-1	4	69	0	50	0	0	50	8	42,85714286	42,85714286	14,28571429	800
27	1	1	3	1	100	66	74	30,76923077	35,8974359	28,63247863	4,700854701	9	37,5	37,5	25	1305
27	1	1	2	0	7	74	35	27,27272727	27,27272727	18,18181818	27,27272727	10	33,33333333	44,44444444	22,22222222	1300
27	1	1	1	-1	2	66	0	0	0	0	100	11	40	40	20	1290
27	1	1	3	1	100	66	0	30	37,82608696	28,26086957	3,913043478	12	36,36363636	36,36363636	27,27272727	1765
27	1	1	3	1	100	62	79	29,8245614	38,15789474	28,07017544	3,947368421	13	33,33333333	33,33333333	33,33333333	2225
27	1	1	2	0	4	75	15	50	50	0	0	14	30,76923077	38,46153846	30,76923077	2205
27	1	1	1	-1	2	65	22	50	0	0	50	15	35,71428571	35,71428571	28,57142857	2195
27	1	1	2	0	3	67	37	33,33333333	0	0	66,66666667	16	33,33333333	40	26,66666667	2180
28	1	1	3	1	100	57	51	27,87610619	37,16814159	27,87610619	7,079646018	1	0	0	0	445
28	1	1	1	-1	4	0	0	25	0	0	75	2	100	0	0	425
28	1	1	2	0	8	71	22	41,66666667	16,66666667	16,66666667	25	3	50	50	0	415
28	1	1	1	-1	7	66	20	85,71428571	0	0	14,28571429	4	66,66666667	33,33333333	0	380
28	1	1	2	0	100	60	41	35,32608696	29,89130435	22,82608696	11,95652174	5	50	50	0	510
28	1	1	3	1	100	66	89	29,09090909	38,63636364	27,27272727	5	6	40	40	20	910
28	1	1	2	0	8	60	29	41,66666667	16,66666667	16,66666667	25	7	33,33333333	50	16,66666667	900
28	1	1	1	-1	4	72	31	50	0	0	50	8	42,85714286	42,85714286	14,28571429	880
28	1	1	3	1	100	41	86	29,05982906	36,32478632	28,63247863	5,982905983	9	37,5	37,5	25	1385
28	1	1	2	0	12	41	86	27,77777778	22,22222222	16,66666667	33,33333333	10	33,33333333	44,44444444	22,22222222	1370
28	1	1	1	-1	6	41	86	37,5	12,5	12,5	37,5	11	40	40	20	1355
28	1	1	3	1	100	62	72	29,31034483	37,5	28,44827586	4,74137931	12	36,36363636	36,36363636	27,27272727	1845
29	1	1	3	1	100	31	51	25	42	25	8	1	0	0	0	250
29	1	1	1	-1	30	15	20	25	19,44444444	8,333333333	47,22222222	2	100	0	0	145
29	1	1	2	0	100	39	36	34,70588235	31,76470588	20,58823529	12,94117647	3	50	50	0	170
29	1	1	1	-1	33	62	20	42,22222222	17,77777778	13,33333333	26,66666667	4	66,66666667	33,33333333	0	95
29	1	1	2	0	100	52	20	35,29411765	31,76470588	20,58823529	12,35294118	5	50	50	0	120
29	1	1	3	1	100	60	60	28,76106195	37,61061947	27,87610619	5,752212389	6	40	40	20	565
29	1	1	2	0	100	59	55	35,20408163	29,59183673	24,48979592	10,71428571	7	33,33333333	50	16,66666667	785
29	1	1	1	-1	46	59	40	48,27586207	12,06896552	10,34482759	29,31034483	8	42,85714286	42,85714286	14,28571429	645
30	1	1	3	1	100	40	69	25,51020408	42,85714286	24,48979592	7,142857143	1	0	0	0	220
30	1	1	1	-1	13	60	30	35,29411765	11,76470588	11,76470588	41,17647059	2	100	0	0	185
30	1	1	2	0	36	44	34	28,84615385	28,84615385	15,38461538	26,92307692	3	50	50	0	125
30	1	1	1	-1	7	62	36	55,55555556	22,22222222	11,11111111	11,11111111	4	66,66666667	33,33333333	0	105
30	1	1	2	0	12	57	40	37,5	18,75	12,5	31,25	5	50	50	0	75
30	1	1	3	1	100	54	81	27,47747748	37,38738739	27,47747748	7,657657658	6	40	40	20	490
30	1	1	2	0	8	37	19	40	20	10	30	7	33,33333333	50	16,66666667	465
30	1	1	1	-1	8	34	7	50	0	0	50	8	42,85714286	42,85714286	14,28571429	425
30	1	1	3	1	100	64	80	29,48717949	35,8974359	28,63247863	5,982905983	9	37,5	37,5	25	930
30	1	1	2	0	11	42	27	29,41176471	23,52941176	17,64705882	29,41176471	10	33,33333333	44,44444444	22,22222222	920
30	1	1	1	-1	6	45	0	33,33333333	0	0	66,66666667	11	40	40	20	890
30	1	1	3	1	100	77	86	32,67716535	34,2519685	30,31496063	2,755905512	12	36,36363636	36,36363636	27,27272727	1545
30	1	1	3	1	100	79	87	32,28346457	34,2519685	30,31496063	3,149606299	13	33,33333333	33,33333333	33,33333333	2200
30	1	1	2	0	8	51	16	35,71428571	28,57142857	21,42857143	14,28571429	14	30,76923077	38,46153846	30,76923077	2205
30	1	1	1	-1	6	45	5	37,5	12,5	12,5	37,5	15	35,71428571	35,71428571	28,57142857	2190
30	1	1	2	0	12	55	11	55,55555556	22,22222222	16,66666667	5,555555556	16	33,33333333	40	26,66666667	2175
31	1	1	3	1	100	14	62	23,11827957	45,16129032	23,11827957	8,602150538	1	0	0	0	145
31	1	1	1	-1	11	59	40	36,36363636	9,090909091	0	54,54545455	2	100	0	0	90
31	1	1	2	0	37	20	15	32,0754717	30,18867925	15,09433962	22,64150943	3	50	50	0	25
31	1	1	1	-1	36	16	17	31,81818182	15,90909091	9,090909091	43,18181818	4	66,66666667	33,33333333	0	-95
31	1	1	2	0	100	15	12	33,33333333	32,14285714	20,23809524	14,28571429	5	50	50	0	-85
31	1	1	3	1	100	36	71	27,92792793	38,28828829	27,47747748	6,306306306	6	40	40	20	330
31	1	1	2	0	100	27	22	34,09090909	32,95454545	21,59090909	11,36363636	7	33,33333333	50	16,66666667	400
31	1	1	1	-1	8	4	9	25	25	0	50	8	42,85714286	42,85714286	14,28571429	360
31	1	1	3	1	100	30	71	26,19047619	40,47619048	26,19047619	7,142857143	9	37,5	37,5	25	685
31	1	1	2	0	12	17	17	43,75	25	12,5	18,75	10	33,33333333	44,44444444	22,22222222	655
31	1	1	1	-1	5	15	15	20	0	0	80	11	40	40	20	630
32	1	1	3	1	100	65	82	28,57142857	37,5	27,67857143	6,25	1	0	0	0	430
32	1	1	1	-1	10	77	6	41,66666667	8,333333333	8,333333333	41,66666667	2	100	0	0	395
32	1	1	2	0	23	61	19	39,39393939	24,24242424	15,15151515	21,21212121	3	50	50	0	355
32	1	1	1	-1	39	72	35	47,16981132	15,09433962	13,20754717	24,52830189	4	66,66666667	33,33333333	0	265
32	1	1	2	0	100	71	71	38,17204301	29,56989247	23,11827957	9,139784946	5	50	50	0	410
32	1	1	3	1	100	75	91	30,08474576	36,01694915	28,81355932	5,084745763	6	40	40	20	930
32	1	1	2	0	11	69	17	47,05882353	17,64705882	17,64705882	17,64705882	7	33,33333333	50	16,66666667	920
32	1	1	1	-1	9	82	24	53,84615385	15,38461538	15,38461538	15,38461538	8	42,85714286	42,85714286	14,28571429	905
32	1	1	3	1	100	80	89	31,96721311	34,83606557	29,50819672	3,68852459	9	37,5	37,5	25	1485
32	1	1	2	0	4	65	32	50	16,66666667	16,66666667	16,66666667	10	33,33333333	44,44444444	22,22222222	1480
32	1	1	1	-1	2	0	0	0	0	0	100	11	40	40	20	1470
32	1	1	3	1	2	100	0	50	25	25	0	12	36,36363636	36,36363636	27,27272727	1475
32	1	1	3	1	100	82	86	31,39534884	33,72093023	30,62015504	4,263565891	13	33,33333333	33,33333333	33,33333333	2160
32	1	1	2	0	8	64	61	42,85714286	28,57142857	21,42857143	7,142857143	14	30,76923077	38,46153846	30,76923077	2165
32	1	1	1	-1	9	20	35	55,55555556	11,11111111	0	33,33333333	15	35,71428571	35,71428571	28,57142857	2120
33	1	1	3	1	100	44	80	26,23762376	41,58415842	25,24752475	6,930693069	1	0	0	0	265
33	1	1	1	-1	3	0	0	0	0	0	100	2	100	0	0	250
33	1	1	2	0	4	17	0	0	25	0	75	3	50	50	0	230
33	1	1	1	-1	3	34	21	33,33333333	0	0	66,66666667	4	66,66666667	33,33333333	0	215
33	1	1	2	0	4	62	15	25	25	0	50	5	50	50	0	195
33	1	1	3	1	100	69	87	27,40384615	40,86538462	25,96153846	5,769230769	6	40	40	20	505
33	1	1	2	0	4	41	20	50	25	0	25	7	33,33333333	50	16,66666667	485
33	1	1	1	-1	3	41	9	0	0	0	100	8	42,85714286	42,85714286	14,28571429	470
33	1	1	3	1	100	87	94	30,60344828	36,63793103	28,44827586	4,310344828	9	37,5	37,5	25	960
33	1	1	2	0	4	65	30	16,66666667	16,66666667	16,66666667	50	10	33,33333333	44,44444444	22,22222222	955
33	1	1	1	-1	3	75	9	66,66666667	0	0	33,33333333	11	40	40	20	940
33	1	1	3	1	100	94	96	32,5	36,25	29,16666667	2,083333333	12	36,36363636	36,36363636	27,27272727	1490
33	1	1	3	1	100	95	95	33,7398374	35,36585366	29,67479675	1,219512195	13	33,33333333	33,33333333	33,33333333	2085
33	1	1	2	0	3	91	2	40	20	20	20	14	30,76923077	38,46153846	30,76923077	2085
33	1	1	1	-1	2	47	0	0	0	0	100	15	35,71428571	35,71428571	28,57142857	2075
33	1	1	2	0	3	67	0	66,66666667	33,33333333	0	0	16	33,33333333	40	26,66666667	2060
33	1	1	3	1	100	96	92	33,05785124	35,12396694	29,33884298	2,479338843	17	31,25	37,5	31,25	2625
33	1	1	1	-1	3	80	12	33,33333333	33,33333333	0	33,33333333	18	35,29411765	35,29411765	29,41176471	2610
34	1	1	3	1	100	32	80	25,96153846	40,38461538	25,96153846	7,692307692	1	0	0	0	310
34	1	1	1	-1	43	35	24	36,84210526	12,28070175	12,28070175	38,59649123	2	100	0	0	200
34	1	1	2	0	100	44	24	32,94117647	31,17647059	20,58823529	15,29411765	3	50	50	0	225
34	1	1	1	-1	31	65	34	48,71794872	17,94871795	10,25641026	23,07692308	4	66,66666667	33,33333333	0	130
34	1	1	2	0	100	56	57	36,74698795	32,53012048	19,87951807	10,84337349	5	50	50	0	125
34	1	1	3	1	100	85	91	28,63247863	36,32478632	28,63247863	6,41025641	6	40	40	20	630
34	1	1	2	0	100	82	81	35,10638298	30,85106383	23,40425532	10,63829787	7	33,33333333	50	16,66666667	790
34	1	1	1	-1	14	74	51	37,5	18,75	6,25	37,5	8	42,85714286	42,85714286	14,28571429	735
35	1	1	3	1	100	64	90	29,09090909	38,18181818	27,27272727	5,454545455	1	0	0	0	400
35	1	1	1	-1	4	1	0	25	0	0	75	2	100	0	0	380
35	1	1	2	0	11	16	9	23,07692308	23,07692308	7,692307692	46,15384615	3	50	50	0	340
35	1	1	1	-1	9	75	39	44,44444444	0	0	55,55555556	4	66,66666667	33,33333333	0	295
35	1	1	2	0	100	80	85	40,2173913	29,89130435	22,82608696	7,065217391	5	50	50	0	425
35	1	1	3	1	100	77	86	30,76923077	36,32478632	28,63247863	4,273504274	6	40	40	20	930
35	1	1	2	0	100	77	72	39,70588235	28,43137255	25,49019608	6,37254902	7	33,33333333	50	16,66666667	1210
35	1	1	1	-1	12	59	25	50	12,5	12,5	25	8	42,85714286	42,85714286	14,28571429	1180
35	1	1	3	1	100	85	94	32,5	35,41666667	29,16666667	2,916666667	9	37,5	37,5	25	1730
35	1	1	2	0	100	67	70	42,10526316	28,42105263	23,68421053	5,789473684	10	33,33333333	44,44444444	22,22222222	1905
36	1	1	3	1	100	70	90	26,66666667	40	26,19047619	7,142857143	1	0	0	0	325
36	1	1	1	-1	87	66	19	56,88073394	11,00917431	10,09174312	22,01834862	2	100	0	0	55
36	1	1	2	0	12	17	22	37,5	25	12,5	25	3	50	50	0	25
36	1	1	1	-1	12	24	25	42,85714286	14,28571429	7,142857143	35,71428571	4	66,66666667	33,33333333	0	-20
36	1	1	2	0	23	61	44	43,58974359	20,51282051	20,51282051	15,38461538	5	50	50	0	-15
36	1	1	3	1	100	86	90	28,99159664	35,29411765	28,99159664	6,722689076	6	40	40	20	520
36	1	1	2	0	4	77	79	66,66666667	16,66666667	16,66666667	0	7	33,33333333	50	16,66666667	515
36	1	1	1	-1	3	75	65	66,66666667	0	0	33,33333333	8	42,85714286	42,85714286	14,28571429	500
36	1	1	3	1	100	90	94	31,14754098	34,83606557	29,50819672	4,508196721	9	37,5	37,5	25	1080
36	1	1	2	0	4	89	87	16,66666667	16,66666667	16,66666667	50	10	33,33333333	44,44444444	22,22222222	1075
36	1	1	1	-1	3	90	85	0	0	0	100	11	40	40	20	1060
36	1	1	3	1	100	87	94	31,2	34,8	30	4	12	36,36363636	36,36363636	27,27272727	1685
37	1	1	3	1	100	37	69	30,17241379	36,20689655	28,44827586	5,172413793	1	0	0	0	490
37	1	1	1	-1	8	62	34	30	10	10	50	2	100	0	0	465
37	1	1	2	0	7	62	39	33,33333333	33,33333333	11,11111111	22,22222222	3	50	50	0	445
37	1	1	1	-1	8	66	26	50	10	10	30	4	66,66666667	33,33333333	0	420
37	1	1	2	0	10	39	19	25	33,33333333	8,333333333	33,33333333	5	50	50	0	385
37	1	1	3	1	100	74	76	33,19672131	34,42622951	29,50819672	2,868852459	6	40	40	20	965
37	1	1	2	0	4	100	31	66,66666667	16,66666667	16,66666667	0	7	33,33333333	50	16,66666667	960
37	1	1	1	-1	3	100	0	100	0	0	0	8	42,85714286	42,85714286	14,28571429	945
37	1	1	3	1	100	64	72	33,06451613	34,27419355	29,83870968	2,822580645	9	37,5	37,5	25	1555
37	1	1	2	0	7	57	54	23,07692308	23,07692308	23,07692308	30,76923077	10	33,33333333	44,44444444	22,22222222	1565
37	1	1	1	-1	4	44	17	75	0	0	25	11	40	40	20	1545
37	1	1	3	1	100	50	57	33,33333333	34,52380952	30,15873016	1,984126984	12	36,36363636	36,36363636	27,27272727	2185
37	1	1	3	1	100	60	75	32,5203252	35,36585366	29,67479675	2,43902439	13	33,33333333	33,33333333	33,33333333	2780
37	1	1	2	0	16	77	39	43,75	28,125	25	3,125	14	30,76923077	38,46153846	30,76923077	2820
37	1	1	1	-1	6	69	32	30	20	20	30	15	35,71428571	35,71428571	28,57142857	2820
37	1	1	2	0	6	81	34	50	25	12,5	12,5	16	33,33333333	40	26,66666667	2805
38	1	1	3	1	100	39	69	28,18181818	38,18181818	27,27272727	6,363636364	1	0	0	0	400
38	1	1	1	-1	8	60	37	30	10	10	50	2	100	0	0	375
38	1	1	2	0	11	60	37	23,07692308	30,76923077	7,692307692	38,46153846	3	50	50	0	335
38	1	1	1	-1	8	69	37	87,5	0	0	12,5	4	66,66666667	33,33333333	0	295
38	1	1	2	0	48	60	37	36,58536585	26,82926829	20,73170732	15,85365854	5	50	50	0	310
38	1	1	3	1	100	76	92	28,63247863	36,32478632	28,63247863	6,41025641	6	40	40	20	815
38	1	1	2	0	5	91	87	44,44444444	22,22222222	22,22222222	11,11111111	7	33,33333333	50	16,66666667	820
38	1	1	1	-1	4	89	80	50	0	0	50	8	42,85714286	42,85714286	14,28571429	800
38	1	1	3	1	100	86	95	30,50847458	35,59322034	28,81355932	5,084745763	9	37,5	37,5	25	1320
38	1	1	2	0	10	84	75	38,88888889	22,22222222	22,22222222	16,66666667	10	33,33333333	44,44444444	22,22222222	1330
38	1	1	1	-1	6	40	49	37,5	12,5	12,5	37,5	11	40	40	20	1315
38	1	1	3	1	100	79	86	31,0483871	35,08064516	29,83870968	4,032258065	12	36,36363636	36,36363636	27,27272727	1925
38	1	1	3	1	100	82	85	31,39534884	33,72093023	30,62015504	4,263565891	13	33,33333333	33,33333333	33,33333333	2610
38	1	1	2	0	5	59	59	28,57142857	28,57142857	14,28571429	28,57142857	14	30,76923077	38,46153846	30,76923077	2600
38	1	1	1	-1	3	59	59	40	20	20	20	15	35,71428571	35,71428571	28,57142857	2600
38	1	1	2	0	7	57	59	38,46153846	23,07692308	23,07692308	15,38461538	16	33,33333333	40	26,66666667	2610
39	1	1	3	1	100	22	85	22,52747253	46,15384615	22,52747253	8,791208791	1	0	0	0	115
39	1	1	1	-1	3	1	0	0	0	0	100	2	100	0	0	100
39	1	1	2	0	12	6	0	25	25	12,5	37,5	3	50	50	0	70
39	1	1	1	-1	6	5	2	25	25	12,5	37,5	4	66,66666667	33,33333333	0	55
39	1	1	2	0	12	7	5	25	18,75	12,5	43,75	5	50	50	0	25
39	1	1	3	1	100	60	77	27,61904762	39,52380952	26,19047619	6,666666667	6	40	40	20	350
39	1	1	2	0	3	1	1	33,33333333	33,33333333	0	33,33333333	7	33,33333333	50	16,66666667	335
39	1	1	1	-1	4	1	1	33,33333333	33,33333333	16,66666667	16,66666667	8	42,85714286	42,85714286	14,28571429	330
39	1	1	3	1	100	81	91	27,77777778	39,35185185	26,85185185	6,018518519	9	37,5	37,5	25	700
39	1	1	2	0	3	0	4	0	33,33333333	0	66,66666667	10	33,33333333	44,44444444	22,22222222	685
39	1	1	1	-1	5	2	0	20	0	0	80	11	40	40	20	660
39	1	1	3	1	100	87	91	30,70175439	37,71929825	28,07017544	3,50877193	12	36,36363636	36,36363636	27,27272727	1120
39	1	1	3	1	100	74	74	28,89908257	39,44954128	27,06422018	4,587155963	13	33,33333333	33,33333333	33,33333333	1505
39	1	1	2	0	3	0	0	33,33333333	33,33333333	0	33,33333333	14	30,76923077	38,46153846	30,76923077	1490
39	1	1	1	-1	5	0	5	20	20	0	60	15	35,71428571	35,71428571	28,57142857	1465
39	1	1	2	0	7	6	5	33,33333333	33,33333333	11,11111111	22,22222222	16	33,33333333	40	26,66666667	1445
40	1	1	3	1	100	67	72	32,92682927	34,14634146	29,67479675	3,25203252	1	0	0	0	595
40	1	1	1	-1	100	64	27	63,70967742	12,09677419	9,677419355	14,51612903	2	100	0	0	275
40	1	1	2	0	100	80	71	46,46464646	27,27272727	24,74747475	1,515151515	3	50	50	0	510
40	1	1	1	-1	100	92	19	72,30769231	12,30769231	11,53846154	3,846153846	4	66,66666667	33,33333333	0	235
40	1	1	2	0	100	95	70	47,08737864	26,69902913	25,72815534	0,485436893	5	50	50	0	530
40	1	1	3	1	100	94	90	35,546875	33,203125	30,46875	0,78125	6	40	40	20	1200
40	1	1	3	1	100	39	65	29,05982906	35,8974359	28,63247863	6,41025641	1	33,33333333	33,33333333	33,33333333	505
40	1	1	1	-1	3	0	0	0	0	0	100	2	42,85714286	28,57142857	28,57142857	490
40	1	1	2	0	100	0	0	37,91208791	29,67032967	22,52747253	9,89010989	3	37,5	37,5	25	605
40	1	1	1	-1	100	27	14	55,38461538	12,30769231	11,53846154	20,76923077	4	44,44444444	33,33333333	22,22222222	330
40	1	1	2	0	100	39	30	39,69072165	28,35051546	24,22680412	7,731958763	5	40	40	20	535
40	1	1	3	1	100	75	81	31,66666667	35,41666667	29,16666667	3,75	6	36,36363636	36,36363636	27,27272727	1085
40	1	1	2	0	100	37	40	37,24489796	29,59183673	24,48979592	8,673469388	7	33,33333333	41,66666667	25	1305
42	1	1	3	1	100	25	51	23,95833333	43,75	23,95833333	8,333333333	1	0	0	0	190
42	1	1	1	-1	14	9	51	25	12,5	6,25	56,25	2	100	0	0	135
42	1	1	2	0	48	40	51	39,47368421	25	18,42105263	17,10526316	3	50	50	0	105
42	1	1	1	-1	23	72	51	51,85185185	14,81481481	7,407407407	25,92592593	4	66,66666667	33,33333333	0	20
42	1	1	2	0	100	86	51	33,52272727	31,25	21,59090909	13,63636364	5	50	50	0	90
42	1	1	3	1	100	66	51	27,27272727	38,63636364	27,27272727	6,818181818	6	40	40	20	490
42	1	1	2	0	100	55	51	33,87096774	31,1827957	23,11827957	11,82795699	7	33,33333333	50	16,66666667	635
42	1	1	1	-1	12	31	51	42,85714286	14,28571429	7,142857143	35,71428571	8	42,85714286	42,85714286	14,28571429	590
42	1	1	3	1	100	81	51	28,07017544	37,28070175	28,07017544	6,578947368	9	37,5	37,5	25	1050
42	1	1	2	0	11	24	51	35,29411765	23,52941176	17,64705882	23,52941176	10	33,33333333	44,44444444	22,22222222	1040
42	1	1	1	-1	11	10	51	18,18181818	18,18181818	0	63,63636364	11	40	40	20	985
43	1	1	3	1	100	7	80	14,28571429	60	14,28571429	11,42857143	1	0	0	0	-200
43	1	1	1	-1	16	22	6	18,75	12,5	0	68,75	2	100	0	0	-280
43	1	1	2	0	51	51	41	22,3880597	31,34328358	11,94029851	34,32835821	3	50	50	0	-415
43	1	1	1	-1	6	77	30	37,5	12,5	12,5	37,5	4	66,66666667	33,33333333	0	-430
43	1	1	2	0	100	29	34	22,2972973	36,48648649	16,21621622	25	5	50	50	0	-570
43	1	1	3	1	100	36	75	20,83333333	50,5952381	20,23809524	8,333333333	6	40	40	20	-560
43	1	1	2	0	100	15	32	19,8630137	39,7260274	15,75342466	24,65753425	7	33,33333333	50	16,66666667	-715
43	1	1	1	-1	38	16	5	22,91666667	14,58333333	10,41666667	52,08333333	8	42,85714286	42,85714286	14,28571429	-830
43	1	1	3	1	100	61	89	23,95833333	44,27083333	23,95833333	7,8125	9	37,5	37,5	25	-640
43	1	1	2	0	12	57	25	16,66666667	33,33333333	0	50	10	33,33333333	44,44444444	22,22222222	-700
43	1	1	1	-1	15	57	30	26,66666667	13,33333333	0	60	11	40	40	20	-775
44	1	1	3	1	100	30	69	26,92307692	40,38461538	25,96153846	6,730769231	1	0	0	0	310
44	1	1	1	-1	2	30	69	0	0	0	100	2	100	0	0	300
44	1	1	2	0	4	61	40	33,33333333	16,66666667	16,66666667	33,33333333	3	50	50	0	295
44	1	1	1	-1	5	67	36	40	20	0	40	4	66,66666667	33,33333333	0	270
44	1	1	2	0	10	69	32	28,57142857	21,42857143	14,28571429	35,71428571	5	50	50	0	250
44	1	1	3	1	100	69	69	28,31858407	37,16814159	27,87610619	6,637168142	6	40	40	20	695
44	1	1	2	0	3	69	34	33,33333333	33,33333333	0	33,33333333	7	33,33333333	50	16,66666667	680
44	1	1	1	-1	2	67	32	50	50	0	0	8	42,85714286	42,85714286	14,28571429	670
44	1	1	3	1	100	62	64	30,08474576	36,01694915	28,81355932	5,084745763	9	37,5	37,5	25	1190
44	1	1	2	0	2	62	64	25	25	25	25	10	33,33333333	44,44444444	22,22222222	1195
44	1	1	1	-1	2	56	42	50	0	0	50	11	40	40	20	1185
44	1	1	3	1	100	56	42	30,70175439	38,15789474	28,07017544	3,070175439	12	36,36363636	36,36363636	27,27272727	1645
44	1	1	3	1	100	62	66	29,46428571	38,83928571	27,67857143	4,017857143	13	33,33333333	33,33333333	33,33333333	2075
44	1	1	2	0	3	62	66	33,33333333	33,33333333	0	33,33333333	14	30,76923077	38,46153846	30,76923077	2060
44	1	1	1	-1	2	67	39	0	0	0	100	15	35,71428571	35,71428571	28,57142857	2050
44	1	1	2	0	3	62	0	33,33333333	33,33333333	0	33,33333333	16	33,33333333	40	26,66666667	2035
44	1	1	3	1	100	57	60	28,76106195	37,61061947	27,87610619	5,752212389	17	31,25	37,5	31,25	2480
44	1	1	1	-1	2	62	39	25	25	25	25	18	35,29411765	35,29411765	29,41176471	2485
44	1	1	3	1	100	29	42	23,11827957	45,16129032	23,11827957	8,602150538	1	33,33333333	33,33333333	33,33333333	145
44	1	1	1	-1	14	34	15	33,33333333	11,11111111	11,11111111	44,44444444	2	36,84210526	31,57894737	31,57894737	105
44	1	1	2	0	100	30	25	29,375	33,75	18,75	18,125	3	35	35	30	55
44	1	1	1	-1	21	9	9	30,43478261	17,39130435	4,347826087	47,82608696	4	38,0952381	33,33333333	28,57142857	-35
44	1	1	2	0	74	20	10	32,75862069	34,48275862	18,10344828	14,65517241	5	36,36363636	36,36363636	27,27272727	-90
44	1	1	3	1	100	40	44	26	42,5	25	6,5	6	34,7826087	34,7826087	30,43478261	160
44	1	1	2	0	100	37	22	32,73809524	33,92857143	20,23809524	13,0952381	7	33,33333333	37,5	29,16666667	170
44	1	1	1	-1	29	27	42	32,43243243	16,21621622	10,81081081	40,54054054	8	36	36	28	85
44	1	1	3	1	100	67	81	27,61904762	40	26,19047619	6,19047619	9	34,61538462	34,61538462	30,76923077	410
46	1	1	3	1	100	41	51	28,7037037	38,88888889	26,85185185	5,555555556	1	0	0	0	370
46	1	1	1	-1	11	41	10	46,15384615	7,692307692	7,692307692	38,46153846	2	100	0	0	330
46	1	1	2	0	11	30	6	20	26,66666667	13,33333333	40	3	50	50	0	305
46	1	1	1	-1	9	19	12	18,18181818	18,18181818	9,090909091	54,54545455	4	66,66666667	33,33333333	0	275
46	1	1	2	0	47	34	45	32	29,33333333	18,66666667	20	5	50	50	0	250
46	1	1	3	1	100	69	82	30,5785124	35,12396694	29,33884298	4,958677686	6	40	40	20	815
46	1	1	2	0	10	21	24	42,85714286	21,42857143	14,28571429	21,42857143	7	33,33333333	50	16,66666667	795
46	1	1	1	-1	12	46	19	38,88888889	16,66666667	16,66666667	27,77777778	8	42,85714286	42,85714286	14,28571429	780
46	1	1	3	1	100	74	89	30,73770492	34,83606557	29,50819672	4,918032787	9	37,5	37,5	25	1360
46	1	1	2	0	17	75	30	44,82758621	24,13793103	20,68965517	10,34482759	10	33,33333333	44,44444444	22,22222222	1365
46	1	1	1	-1	7	64	22	71,42857143	0	0	28,57142857	11	40	40	20	1330
46	1	1	3	1	100	81	95	31,55737705	35,24590164	29,50819672	3,68852459	12	36,36363636	36,36363636	27,27272727	1910
46	1	1	3	1	100	91	94	31,81818182	35,95041322	29,33884298	2,892561983	13	33,33333333	33,33333333	33,33333333	2475
46	1	1	2	0	4	84	74	25	25	0	50	14	30,76923077	38,46153846	30,76923077	2455
46	1	1	1	-1	4	35	31	25	25	0	50	15	35,71428571	35,71428571	28,57142857	2435
46	1	1	2	0	9	57	40	40	20	20	20	16	33,33333333	40	26,66666667	2435
47	1	1	3	1	100	57	51	25,98039216	41,17647059	25,49019608	7,352941176	1	0	0	0	280
47	1	1	1	-1	13	15	51	7,692307692	15,38461538	0	76,92307692	2	100	0	0	215
47	1	1	2	0	22	17	51	30	23,33333333	13,33333333	33,33333333	3	50	50	0	165
47	1	1	1	-1	20	24	51	42,30769231	15,38461538	11,53846154	30,76923077	4	66,66666667	33,33333333	0	110
47	1	1	2	0	94	34	51	31,01265823	32,91139241	20,25316456	15,82278481	5	50	50	0	120
47	1	1	3	1	100	77	51	28,76106195	37,61061947	27,87610619	5,752212389	6	40	40	20	565
47	1	1	2	0	7	5	51	33,33333333	22,22222222	11,11111111	33,33333333	7	33,33333333	50	16,66666667	545
47	1	1	1	-1	12	10	51	28,57142857	7,142857143	7,142857143	57,14285714	8	42,85714286	42,85714286	14,28571429	500
47	1	1	3	1	100	79	51	27,98165138	38,99082569	27,06422018	5,963302752	9	37,5	37,5	25	885
47	1	1	2	0	10	16	51	33,33333333	22,22222222	22,22222222	22,22222222	10	33,33333333	44,44444444	22,22222222	895
47	1	1	1	-1	8	10	51	37,5	12,5	0	50	11	40	40	20	855
47	1	1	3	1	100	86	51	29,56521739	37,39130435	28,26086957	4,782608696	12	36,36363636	36,36363636	27,27272727	1330
48	1	1	3	1	100	32	51	27,31481481	38,88888889	26,85185185	6,944444444	1	0	0	0	370
48	1	1	1	-1	10	65	9	30	10	0	60	2	100	0	0	320
48	1	1	2	0	37	35	24	33,96226415	28,30188679	15,09433962	22,64150943	3	50	50	0	255
48	1	1	1	-1	18	36	14	45,45454545	9,090909091	9,090909091	36,36363636	4	66,66666667	33,33333333	0	195
48	1	1	2	0	100	59	41	35,78947368	28,94736842	23,68421053	11,57894737	5	50	50	0	370
48	1	1	3	1	100	72	89	29,23728814	36,01694915	28,81355932	5,93220339	6	40	40	20	890
48	1	1	2	0	100	60	89	37,23404255	30,85106383	23,40425532	8,510638298	7	33,33333333	50	16,66666667	1050
48	1	1	1	-1	9	70	59	54,54545455	18,18181818	9,090909091	18,18181818	8	42,85714286	42,85714286	14,28571429	1020
48	1	1	3	1	100	79	90	30,99173554	34,7107438	29,33884298	4,958677686	9	37,5	37,5	25	1585
48	1	1	2	0	12	46	40	38,88888889	22,22222222	16,66666667	22,22222222	10	33,33333333	44,44444444	22,22222222	1570
48	1	1	1	-1	6	46	40	50	12,5	12,5	25	11	40	40	20	1555
49	1	1	3	1	100	51	91	25,24752475	41,58415842	25,24752475	7,920792079	1	0	0	0	265
49	1	1	1	-1	36	44	36	35,41666667	14,58333333	12,5	37,5	2	100	0	0	175
49	1	1	2	0	100	70	62	34,52380952	32,14285714	20,23809524	13,0952381	3	50	50	0	185
49	1	1	1	-1	36	70	62	40,90909091	18,18181818	9,090909091	31,81818182	4	66,66666667	33,33333333	0	65
49	1	1	2	0	100	65	59	35,79545455	31,25	21,59090909	11,36363636	5	50	50	0	135
49	1	1	3	1	100	79	90	28,125	37,94642857	27,67857143	6,25	6	40	40	20	565
49	1	1	2	0	100	60	64	32,95454545	32,95454545	21,59090909	12,5	7	33,33333333	50	16,66666667	635
49	1	1	1	-1	31	49	42	48,71794872	15,38461538	10,25641026	25,64102564	8	42,85714286	42,85714286	14,28571429	540
50	1	1	3	1	100	35	51	27,35849057	39,62264151	26,41509434	6,603773585	1	0	0	0	340
50	1	1	1	-1	10	64	51	20	10	0	70	2	100	0	0	290
50	1	1	2	0	37	74	51	34,54545455	27,27272727	16,36363636	21,81818182	3	50	50	0	240
50	1	1	1	-1	54	76	51	45,58823529	11,76470588	10,29411765	32,35294118	4	66,66666667	33,33333333	0	75
50	1	1	2	0	100	72	51	33,33333333	32,73809524	20,23809524	13,69047619	5	50	50	0	85
50	1	1	3	1	100	5	51	25	45,21276596	23,40425532	6,382978723	6	40	40	20	245
50	1	1	2	0	100	50	51	29,74683544	36,70886076	18,35443038	15,18987342	7	33,33333333	50	16,66666667	180
50	1	1	1	-1	100	74	51	43,96551724	12,06896552	6,896551724	37,06896552	8	42,85714286	42,85714286	14,28571429	-200
51	1	1	3	1	100	32	51	21,26436782	48,27586207	21,26436782	9,195402299	1	0	0	0	55
51	1	1	1	-1	100	10	51	39,16666667	12,5	8,333333333	40	2	100	0	0	-295
51	1	1	2	0	100	15	51	33,33333333	30	22,22222222	14,44444444	3	50	50	0	-195
51	1	1	1	-1	59	10	51	52,05479452	12,32876712	9,589041096	26,02739726	4	66,66666667	33,33333333	0	-385
51	1	1	2	0	100	16	51	29,87012987	35,06493506	17,53246753	17,53246753	5	50	50	0	-480
51	1	1	3	1	100	75	51	27,27272727	38,63636364	27,27272727	6,818181818	6	40	40	20	-80
52	1	1	3	1	100	59	80	24,74747475	42,42424242	24,74747475	8,080808081	1	0	0	0	235
52	1	1	1	-1	8	67	34	20	10	10	60	2	100	0	0	210
52	1	1	2	0	40	65	45	33,33333333	29,62962963	12,96296296	24,07407407	3	50	50	0	115
52	1	1	1	-1	40	74	39	32,14285714	16,07142857	14,28571429	37,5	4	66,66666667	33,33333333	0	35
52	1	1	2	0	87	65	57	31,03448276	33,10344828	20	15,86206897	5	50	50	0	35
52	1	1	3	1	100	47	65	27,10280374	39,71962617	26,63551402	6,542056075	6	40	40	20	390
52	1	1	2	0	9	47	65	38,46153846	23,07692308	15,38461538	23,07692308	7	33,33333333	50	16,66666667	375
52	1	1	1	-1	5	65	36	40	0	0	60	8	42,85714286	42,85714286	14,28571429	350
52	1	1	3	1	100	71	76	27,52293578	38,53211009	27,06422018	6,880733945	9	37,5	37,5	25	735
52	1	1	2	0	7	67	35	27,27272727	27,27272727	18,18181818	27,27272727	10	33,33333333	44,44444444	22,22222222	730
52	1	1	1	-1	5	67	35	0	20	0	80	11	40	40	20	705
52	1	1	3	1	100	71	87	29,48717949	36,75213675	28,63247863	5,128205128	12	36,36363636	36,36363636	27,27272727	1210
53	1	1	3	1	100	64	51	28,18181818	38,18181818	27,27272727	6,363636364	1	0	0	0	400
53	1	1	1	-1	10	89	17	33,33333333	8,333333333	8,333333333	50	2	100	0	0	365
53	1	1	2	0	17	90	11	33,33333333	22,22222222	18,51851852	25,92592593	3	50	50	0	355
53	1	1	1	-1	7	91	24	71,42857143	0	0	28,57142857	4	66,66666667	33,33333333	0	320
53	1	1	2	0	11	67	10	35,29411765	23,52941176	17,64705882	23,52941176	5	50	50	0	310
53	1	1	3	1	100	61	10	30,93220339	36,01694915	28,81355932	4,237288136	6	40	40	20	830
53	1	1	2	0	4	55	27	75	25	0	0	7	33,33333333	50	16,66666667	810
53	1	1	1	-1	4	55	9	75	0	0	25	8	42,85714286	42,85714286	14,28571429	790
53	1	1	3	1	100	79	90	30	36,52173913	28,26086957	5,217391304	9	37,5	37,5	25	1265
53	1	1	2	0	7	57	20	27,27272727	27,27272727	18,18181818	27,27272727	10	33,33333333	44,44444444	22,22222222	1260
53	1	1	1	-1	5	57	0	40	0	0	60	11	40	40	20	1235
53	1	1	3	1	100	64	80	32,08333333	36,25	29,16666667	2,5	12	36,36363636	36,36363636	27,27272727	1785
53	1	1	3	1	100	79	89	30,83333333	36,25	29,16666667	3,75	13	33,33333333	33,33333333	33,33333333	2335
53	1	1	2	0	4	81	9	50	25	0	25	14	30,76923077	38,46153846	30,76923077	2315
53	1	1	1	-1	5	85	6	42,85714286	14,28571429	14,28571429	28,57142857	15	35,71428571	35,71428571	28,57142857	2305
53	1	1	2	0	6	75	29	40	30	20	10	16	33,33333333	40	26,66666667	2305
54	1	1	3	1	59	25	37	19,58762887	46,39175258	19,58762887	14,43298969	1	0	0	0	-10
54	1	1	1	-1	10	25	12	40	10	0	50	2	100	0	0	-60
54	1	1	2	0	38	27	32	25	33,33333333	10,41666667	31,25	3	50	50	0	-175
54	1	1	1	-1	40	62	16	37,5	16,66666667	8,333333333	37,5	4	66,66666667	33,33333333	0	-315
54	1	1	2	0	100	71	69	32,5	33,75	18,75	15	5	50	50	0	-365
54	1	1	3	1	100	81	94	26,21359223	41,26213592	25,72815534	6,796116505	6	40	40	20	-70
54	1	1	2	0	55	82	44	34,34343434	28,28282828	22,22222222	15,15151515	7	33,33333333	50	16,66666667	-15
54	1	1	1	-1	9	57	14	44,44444444	0	0	55,55555556	8	42,85714286	42,85714286	14,28571429	-60
54	1	1	3	1	100	86	99	26,19047619	40,47619048	26,19047619	7,142857143	9	37,5	37,5	25	265
54	1	1	2	0	17	67	26	29,62962963	25,92592593	18,51851852	25,92592593	10	33,33333333	44,44444444	22,22222222	255
54	1	1	1	-1	27	67	29	36,36363636	15,15151515	9,090909091	39,39393939	11	40	40	20	165
55	1	1	3	1	100	64	81	27,87610619	37,16814159	27,87610619	7,079646018	1	0	0	0	445
55	1	1	1	-1	14	22	14	18,75	12,5	6,25	62,5	2	100	0	0	390
55	1	1	2	0	8	57	44	50	30	10	10	3	50	50	0	365
55	1	1	1	-1	9	57	34	44,44444444	0	0	55,55555556	4	66,66666667	33,33333333	0	320
55	1	1	2	0	100	45	42	35,55555556	30	22,22222222	12,22222222	5	50	50	0	420
55	1	1	3	1	100	45	77	27,06422018	38,99082569	27,06422018	6,880733945	6	40	40	20	805
55	1	1	2	0	8	41	31	41,66666667	16,66666667	16,66666667	25	7	33,33333333	50	16,66666667	795
55	1	1	1	-1	6	41	37	50	0	0	50	8	42,85714286	42,85714286	14,28571429	765
55	1	1	3	1	100	42	71	28,07017544	37,28070175	28,07017544	6,578947368	9	37,5	37,5	25	1225
55	1	1	2	0	12	45	29	30	20	20	30	10	33,33333333	44,44444444	22,22222222	1225
55	1	1	1	-1	8	45	31	40	10	10	40	11	40	40	20	1200
55	1	1	3	1	100	45	76	29,23728814	36,44067797	28,81355932	5,508474576	12	36,36363636	36,36363636	27,27272727	1720
56	1	1	3	1	100	61	74	25,49019608	41,17647059	25,49019608	7,843137255	1	0	0	0	280
56	1	1	1	-1	21	65	39	36	16	8	40	2	100	0	0	205
56	1	1	2	0	100	26	32	30,76923077	34,61538462	17,94871795	16,66666667	3	50	50	0	125
56	1	1	1	-1	79	15	17	41,93548387	12,90322581	7,52688172	37,6344086	4	66,66666667	33,33333333	0	-165
56	1	1	2	0	100	5	7	31,875	33,75	18,75	15,625	5	50	50	0	-215
56	1	1	3	1	100	29	34	26,21359223	41,26213592	25,72815534	6,796116505	6	40	40	20	80
56	1	1	2	0	100	35	57	28,91566265	34,93975904	19,87951807	16,26506024	7	33,33333333	50	16,66666667	75
56	1	1	1	-1	25	45	17	29,03225806	19,35483871	9,677419355	41,93548387	8	42,85714286	42,85714286	14,28571429	-5
57	1	1	3	1	100	31	65	25	42	25	8	1	0	0	0	250
57	1	1	1	-1	23	71	25	41,93548387	12,90322581	12,90322581	32,25806452	2	100	0	0	195
57	1	1	2	0	100	39	41	32,92682927	32,31707317	19,51219512	15,24390244	3	50	50	0	175
57	1	1	1	-1	28	46	15	38,23529412	20,58823529	8,823529412	32,35294118	4	66,66666667	33,33333333	0	80
57	1	1	2	0	100	46	15	35,55555556	30,55555556	22,22222222	11,66666667	5	50	50	0	180
57	1	1	3	1	100	45	56	27,67857143	37,94642857	27,67857143	6,696428571	6	40	40	20	610
57	1	1	2	0	100	56	57	33,5106383	30,85106383	23,40425532	12,23404255	7	33,33333333	50	16,66666667	770
57	1	1	1	-1	36	62	34	42	14	14	30	8	42,85714286	42,85714286	14,28571429	695
58	1	1	3	1	100	35	51	22,22222222	46,66666667	22,22222222	8,888888889	1	0	0	0	100
58	1	1	1	-1	10	40	21	33,33333333	8,333333333	8,333333333	50	2	100	0	0	65
58	1	1	2	0	11	30	29	7,692307692	23,07692308	7,692307692	61,53846154	3	50	50	0	25
58	1	1	1	-1	13	16	19	38,46153846	7,692307692	0	53,84615385	4	66,66666667	33,33333333	0	-40
58	1	1	2	0	100	31	29	30,48780488	33,53658537	19,51219512	16,46341463	5	50	50	0	-60
58	1	1	3	1	100	60	85	25,49019608	41,66666667	25,49019608	7,352941176	6	40	40	20	220
58	1	1	2	0	100	62	79	32,96703297	31,86813187	22,52747253	12,63736264	7	33,33333333	50	16,66666667	335
58	1	1	1	-1	11	32	17	46,15384615	15,38461538	7,692307692	30,76923077	8	42,85714286	42,85714286	14,28571429	295
58	1	1	3	1	100	59	17	26,44230769	40,38461538	25,96153846	7,211538462	9	37,5	37,5	25	605
58	1	1	2	0	23	19	22	27,02702703	24,32432432	18,91891892	29,72972973	10	33,33333333	44,44444444	22,22222222	595
58	1	1	1	-1	6	11	9	33,33333333	0	0	66,66666667	11	40	40	20	565
121	0	-1	3	1	100	41	51	25,53191489	46,27659574	23,40425532	4,787234043	1	0	0	0	160
121	0	-1	1	-1	16	2	51	50	11,11111111	5,555555556	33,33333333	2	100	0	0	95
121	0	-1	2	0	12	11	19	33,33333333	33,33333333	16,66666667	16,66666667	3	50	50	0	80
121	0	-1	1	-1	4	2	5	0	0	0	100	4	66,66666667	33,33333333	0	60
121	0	-1	2	0	28	17	21	31,81818182	31,81818182	18,18181818	18,18181818	5	50	50	0	40
121	0	-1	3	1	100	61	21	28,71287129	43,06930693	25,24752475	2,97029703	6	40	40	20	305
121	0	-1	2	0	30	39	59	31,81818182	31,81818182	15,90909091	20,45454545	7	33,33333333	50	16,66666667	260
121	0	-1	1	-1	4	100	10	50	0	0	50	8	42,85714286	42,85714286	14,28571429	240
121	0	-1	3	1	100	76	94	28,71287129	43,06930693	25,24752475	2,97029703	9	37,5	37,5	25	505
121	0	-1	2	0	13	71	10	30,76923077	46,15384615	0	23,07692308	10	33,33333333	44,44444444	22,22222222	440
121	0	-1	1	-1	4	77	0	25	0	0	75	11	40	40	20	420
121	0	-1	3	1	100	89	86	30	39,54545455	27,27272727	3,181818182	12	36,36363636	36,36363636	27,27272727	820
121	0	-1	3	1	100	71	79	30	43,5	25	1,5	13	33,33333333	33,33333333	33,33333333	1070
121	0	-1	2	0	16	69	16	50	38,88888889	5,555555556	5,555555556	14	30,76923077	38,46153846	30,76923077	1005
121	0	-1	1	-1	5	69	6	40	20	0	40	15	35,71428571	35,71428571	28,57142857	980
122	0	-1	3	1	100	51	51	25	48,33333333	22,22222222	4,444444444	1	0	0	0	100
122	0	-1	1	-1	100	9	7	41,07142857	9,821428571	5,357142857	43,75	2	100	0	0	-310
122	0	-1	2	0	100	9	44	28,84615385	33,33333333	17,94871795	19,87179487	3	50	50	0	-390
122	0	-1	1	-1	100	9	12	48,24561404	9,649122807	6,140350877	35,96491228	4	66,66666667	33,33333333	0	-785
122	0	-1	2	0	100	30	41	38,88888889	36,11111111	15,27777778	9,722222222	5	50	50	0	-955
122	0	-1	3	1	100	70	86	30,28846154	41,82692308	25,96153846	1,923076923	6	40	40	20	-645
123	0	-1	3	1	100	10	51	22,22222222	55,55555556	19,13580247	3,086419753	1	0	0	0	-35
123	0	-1	3	1	100	9	80	21,68674699	54,21686747	19,87951807	4,21686747	2	0	0	100	-40
123	0	-1	2	0	100	14	2	26,86567164	40,29850746	12,68656716	20,14925373	3	0	50	50	-285
123	0	-1	1	-1	60	10	24	25	19,73684211	10,52631579	44,73684211	4	33,33333333	33,33333333	33,33333333	-465
123	0	-1	2	0	100	10	24	29,83870968	43,5483871	9,677419355	16,93548387	5	25	50	25	-785
123	0	-1	1	-1	100	10	2	31,89655172	17,24137931	6,896551724	43,96551724	6	40	40	20	-1165
124	0	-1	3	1	100	37	67	26,43678161	45,40229885	21,26436782	6,896551724	1	0	0	0	55
124	0	-1	1	-1	9	20	15	33,33333333	11,11111111	0	55,55555556	2	100	0	0	10
124	0	-1	1	-1	25	45	15	45,16129032	9,677419355	9,677419355	35,48387097	3	100	0	0	-70
124	0	-1	2	0	100	32	15	35,80246914	33,33333333	19,13580247	11,72839506	4	66,66666667	33,33333333	0	-105
124	0	-1	2	0	100	26	15	34,14634146	32,92682927	19,51219512	13,41463415	5	50	50	0	-125
124	0	-1	1	-1	23	45	25	41,37931034	10,34482759	10,34482759	37,93103448	6	60	40	0	-20
124	0	-1	2	0	91	37	39	36,05442177	32,65306122	19,04761905	12,24489796	7	50	50	0	-55
125	0	-1	3	1	100	31	80	29,41176471	42,64705882	25,49019608	2,450980392	1	0	0	0	280
125	0	-1	1	-1	26	11	17	42,85714286	7,142857143	3,571428571	46,42857143	2	100	0	0	165
125	0	-1	2	0	15	42	45	33,33333333	28,57142857	14,28571429	23,80952381	3	50	50	0	135
125	0	-1	1	-1	5	37	11	40	20	0	40	4	66,66666667	33,33333333	0	110
125	0	-1	2	0	19	34	41	45,16129032	29,03225806	19,35483871	6,451612903	5	50	50	0	105
125	0	-1	3	1	100	45	81	30,18018018	39,18918919	27,47747748	3,153153153	6	40	40	20	520
125	0	-1	2	0	12	50	56	38,88888889	33,33333333	16,66666667	11,11111111	7	33,33333333	50	16,66666667	505
125	0	-1	1	-1	7	12	26	28,57142857	14,28571429	0	57,14285714	8	42,85714286	42,85714286	14,28571429	470
125	0	-1	3	1	100	40	77	31,85840708	38,49557522	27,87610619	1,769911504	9	37,5	37,5	25	915
125	0	-1	2	0	14	32	40	29,16666667	25	20,83333333	25	10	33,33333333	44,44444444	22,22222222	920
125	0	-1	1	-1	5	27	20	60	20	0	20	11	40	40	20	895
125	0	-1	3	1	100	59	84	32,08333333	36,25	29,16666667	2,5	12	36,36363636	36,36363636	27,27272727	1445
125	0	-1	3	1	100	56	75	33,33333333	36,25	29,16666667	1,25	13	33,33333333	33,33333333	33,33333333	1995
125	0	-1	2	0	7	31	75	33,33333333	44,44444444	11,11111111	11,11111111	14	30,76923077	38,46153846	30,76923077	1975
125	0	-1	1	-1	4	31	20	50	0	0	50	15	35,71428571	35,71428571	28,57142857	1955
125	0	-1	2	0	15	44	31	40	24	20	16	16	33,33333333	40	26,66666667	1955
126	0	-1	3	1	77	11	51	18,01801802	60,36036036	15,31531532	6,306306306	1	0	0	0	-130
126	0	-1	1	-1	95	55	51	36,19047619	9,523809524	4,761904762	49,52380952	2	100	0	0	-530
126	0	-1	2	0	100	39	35	28,57142857	33,76623377	17,53246753	20,12987013	3	50	50	0	-625
126	0	-1	1	-1	16	37	10	27,77777778	5,555555556	5,555555556	61,11111111	4	66,66666667	33,33333333	0	-690
126	0	-1	2	0	100	32	40	29,72972973	35,13513514	16,21621622	18,91891892	5	50	50	0	-830
126	0	-1	3	1	100	67	77	24,46808511	46,27659574	23,40425532	5,85106383	6	40	40	20	-670
126	0	-1	2	0	34	26	29	35,71428571	38,0952381	9,523809524	16,66666667	7	33,33333333	50	16,66666667	-780
126	0	-1	1	-1	14	37	35	50	6,25	6,25	37,5	8	42,85714286	42,85714286	14,28571429	-835
126	0	-1	3	1	100	41	62	25,82417582	47,8021978	22,52747253	3,846153846	9	37,5	37,5	25	-720
127	0	-1	3	1	100	27	51	25,27472527	47,8021978	22,52747253	4,395604396	1	0	0	0	115
127	0	-1	1	-1	7	17	10	14,28571429	14,28571429	0	71,42857143	2	100	0	0	80
127	0	-1	2	0	14	10	34	35	30	15	20	3	50	50	0	55
127	0	-1	1	-1	8	2	21	0	12,5	0	87,5	4	66,66666667	33,33333333	0	15
127	0	-1	2	0	43	24	27	35,38461538	29,23076923	16,92307692	18,46153846	5	50	50	0	-35
127	0	-1	3	1	100	56	87	27,72277228	43,06930693	25,24752475	3,96039604	6	40	40	20	230
127	0	-1	2	0	19	29	37	37,03703704	33,33333333	14,81481481	14,81481481	7	33,33333333	50	16,66666667	195
127	0	-1	1	-1	5	5	20	40	20	0	40	8	42,85714286	42,85714286	14,28571429	170
127	0	-1	3	1	100	69	81	27,31958763	44,84536082	24,22680412	3,608247423	9	37,5	37,5	25	375
127	0	-1	2	0	33	14	30	28,57142857	30,6122449	16,32653061	24,48979592	10	33,33333333	44,44444444	22,22222222	330
127	0	-1	1	-1	8	6	16	20	10	10	60	11	40	40	20	305
127	0	-1	3	1	100	59	90	28,5	43,5	25	3	12	36,36363636	36,36363636	27,27272727	555
127	0	-1	3	1	100	72	91	30,09708738	42,23300971	25,72815534	1,941747573	13	33,33333333	33,33333333	33,33333333	850
128	0	-1	3	1	100	59	51	28,64583333	45,3125	23,95833333	2,083333333	1	0	0	0	190
128	0	-1	1	-1	5	57	12	20	20	0	60	2	100	0	0	165
128	0	-1	2	0	43	26	9	33,33333333	31,74603175	15,87301587	19,04761905	3	50	50	0	100
128	0	-1	1	-1	8	34	10	60	10	10	20	4	66,66666667	33,33333333	0	75
128	0	-1	2	0	59	40	37	38,20224719	32,58426966	16,85393258	12,35955056	5	50	50	0	5
128	0	-1	3	1	100	75	82	29,35779817	39,90825688	27,06422018	3,669724771	6	40	40	20	390
128	0	-1	2	0	16	40	51	40,90909091	31,81818182	13,63636364	13,63636364	7	33,33333333	50	16,66666667	355
128	0	-1	1	-1	7	34	29	42,85714286	14,28571429	0	42,85714286	8	42,85714286	42,85714286	14,28571429	320
128	0	-1	3	1	100	72	90	30,90909091	39,54545455	27,27272727	2,272727273	9	37,5	37,5	25	720
128	0	-1	2	0	96	56	57	38,75	32,5	20	8,75	10	33,33333333	44,44444444	22,22222222	720
128	0	-1	1	-1	9	34	19	45,45454545	9,090909091	9,090909091	36,36363636	11	40	40	20	690
128	0	-1	3	1	100	80	91	31,85840708	38,49557522	27,87610619	1,769911504	12	36,36363636	36,36363636	27,27272727	1135
129	0	-1	3	1	21	47	51	11,11111111	70,37037037	11,11111111	7,407407407	1	0	0	0	-60
129	0	-1	1	-1	44	15	6	39,58333333	8,333333333	4,166666667	47,91666667	2	100	0	0	-250
129	0	-1	2	0	100	36	26	32,05128205	33,33333333	17,94871795	16,66666667	3	50	50	0	-330
129	0	-1	1	-1	49	36	17	50,87719298	10,52631579	7,01754386	31,57894737	4	66,66666667	33,33333333	0	-515
129	0	-1	2	0	100	31	21	34,61538462	33,33333333	17,94871795	14,1025641	5	50	50	0	-595
129	0	-1	3	1	100	62	79	28	43,5	25	3,5	6	40	40	20	-345
129	0	-1	2	0	26	32	25	35	32,5	17,5	15	7	33,33333333	50	16,66666667	-370
129	0	-1	1	-1	12	31	66	25	8,333333333	0	66,66666667	8	42,85714286	42,85714286	14,28571429	-430
129	0	-1	3	1	100	80	77	28,57142857	41,42857143	26,19047619	3,80952381	9	37,5	37,5	25	-105
129	0	-1	2	0	13	34	26	36,84210526	31,57894737	15,78947368	15,78947368	10	33,33333333	44,44444444	22,22222222	-125
129	0	-1	1	-1	5	0	0	40	0	0	60	11	40	40	20	-150
130	0	-1	3	1	100	30	51	24,13793103	51,72413793	21,26436782	2,873563218	1	0	0	0	55
130	0	-1	3	1	100	56	74	24,17582418	49,45054945	22,52747253	3,846153846	2	0	0	100	170
130	0	-1	2	0	100	32	45	29,05405405	36,48648649	16,21621622	18,24324324	3	0	50	50	30
130	0	-1	1	-1	7	11	20	42,85714286	14,28571429	0	42,85714286	4	33,33333333	33,33333333	33,33333333	-5
130	0	-1	2	0	98	39	59	35,41666667	37,5	15,97222222	11,11111111	5	25	50	25	-150
130	0	-1	1	-1	32	41	40	33,33333333	19,44444444	5,555555556	41,66666667	6	40	40	20	-280
130	0	-1	2	0	100	37	52	37,64044944	30,33707865	21,91011236	10,11235955	7	33,33333333	50	16,66666667	-195
130	0	-1	2	0	100	36	50	33,125	33,75	18,75	14,375	8	28,57142857	57,14285714	14,28571429	-245
131	0	-1	3	1	100	71	72	29,52380952	41,42857143	26,19047619	2,857142857	1	0	0	0	325
131	0	-1	1	-1	8	21	15	50	12,5	0	37,5	2	100	0	0	285
131	0	-1	2	0	31	37	14	42,85714286	28,57142857	18,36734694	10,20408163	3	50	50	0	265
131	0	-1	1	-1	16	29	6	50	11,11111111	5,555555556	33,33333333	4	66,66666667	33,33333333	0	200
131	0	-1	2	0	100	49	39	40,55555556	28,88888889	22,22222222	8,333333333	5	50	50	0	300
131	0	-1	3	1	100	67	86	32,75862069	37,5	28,44827586	1,293103448	6	40	40	20	790
131	0	-1	2	0	34	24	21	46,15384615	30,76923077	17,30769231	5,769230769	7	33,33333333	50	16,66666667	755
131	0	-1	1	-1	22	16	7	54,16666667	8,333333333	4,166666667	33,33333333	8	42,85714286	42,85714286	14,28571429	660
131	0	-1	3	1	100	85	77	32,32758621	37,5	28,44827586	1,724137931	9	37,5	37,5	25	1150
131	0	-1	2	0	19	26	21	32,25806452	29,03225806	19,35483871	19,35483871	10	33,33333333	44,44444444	22,22222222	1145
131	0	-1	1	-1	16	30	16	50	11,11111111	5,555555556	33,33333333	11	40	40	20	1080
132	0	-1	3	1	100	51	51	21,51898734	55,06329114	18,35443038	5,063291139	1	0	0	0	-65
132	0	-1	1	-1	44	11	51	28,26086957	8,695652174	2,173913043	60,86956522	2	100	0	0	-270
132	0	-1	2	0	100	36	54	27,77777778	36,11111111	15,27777778	20,83333333	3	50	50	0	-440
132	0	-1	1	-1	16	7	6	38,88888889	5,555555556	5,555555556	50	4	66,66666667	33,33333333	0	-505
132	0	-1	2	0	100	41	46	35,81081081	35,13513514	16,21621622	12,83783784	5	50	50	0	-645
132	0	-1	3	1	100	74	72	28,86597938	44,84536082	24,22680412	2,06185567	6	40	40	20	-440
132	0	-1	2	0	100	60	72	38,41463415	31,70731707	19,51219512	10,36585366	7	33,33333333	50	16,66666667	-460
132	0	-1	1	-1	9	14	11	33,33333333	11,11111111	0	55,55555556	8	42,85714286	42,85714286	14,28571429	-505
133	0	-1	3	1	100	12	51	21,875	54,375	18,75	5	1	0	0	0	-50
133	0	-1	1	-1	15	76	15	40	6,666666667	0	53,33333333	2	100	0	0	-125
133	0	-1	2	0	46	11	25	25,86206897	37,93103448	10,34482759	25,86206897	3	50	50	0	-265
133	0	-1	1	-1	62	19	16	30,55555556	9,722222222	6,944444444	52,77777778	4	66,66666667	33,33333333	0	-500
133	0	-1	2	0	100	5	26	17,74193548	41,93548387	9,677419355	30,64516129	5	50	50	0	-820
133	0	-1	3	1	100	2	27	15,49295775	61,26760563	14,78873239	8,450704225	6	40	40	20	-1005
133	0	-1	2	0	30	9	7	18,42105263	36,84210526	10,52631579	34,21052632	7	33,33333333	50	16,66666667	-1095
133	0	-1	1	-1	55	14	25	27,11864407	10,16949153	3,389830508	59,3220339	8	42,85714286	42,85714286	14,28571429	-1340
133	0	-1	3	1	100	7	17	20,39473684	57,23684211	17,10526316	5,263157895	9	37,5	37,5	25	-1450
134	0	-1	3	1	100	65	72	30,47619048	41,42857143	26,19047619	1,904761905	1	0	0	0	325
134	0	-1	1	-1	21	30	20	52,17391304	8,695652174	4,347826087	34,7826087	2	100	0	0	235
134	0	-1	2	0	26	39	25	41,66666667	36,11111111	13,88888889	8,333333333	3	50	50	0	180
134	0	-1	1	-1	13	42	11	60	6,666666667	6,666666667	26,66666667	4	66,66666667	33,33333333	0	130
134	0	-1	2	0	100	70	45	41,27906977	30,23255814	20,93023256	7,558139535	5	50	50	0	170
134	0	-1	3	1	100	85	94	30,35714286	38,83928571	27,67857143	3,125	6	40	40	20	600
134	0	-1	2	0	16	57	94	50	31,81818182	13,63636364	4,545454545	7	33,33333333	50	16,66666667	565
134	0	-1	1	-1	7	40	22	44,44444444	11,11111111	11,11111111	33,33333333	8	42,85714286	42,85714286	14,28571429	545
134	0	-1	3	1	100	40	22	33,04347826	37,82608696	28,26086957	0,869565217	9	37,5	37,5	25	1020
134	0	-1	2	0	100	75	49	43,82022472	29,21348315	21,91011236	5,056179775	10	33,33333333	44,44444444	22,22222222	1105
134	0	-1	1	-1	4	39	29	50	0	0	50	11	40	40	20	1085
135	0	-1	3	1	100	35	72	26,06382979	46,27659574	23,40425532	4,255319149	1	0	0	0	160
135	0	-1	1	-1	6	21	19	16,66666667	16,66666667	0	66,66666667	2	100	0	0	130
135	0	-1	2	0	100	40	61	37,35632184	29,88505747	21,26436782	11,49425287	3	50	50	0	185
135	0	-1	1	-1	12	32	27	50	7,142857143	7,142857143	35,71428571	4	66,66666667	33,33333333	0	140
135	0	-1	2	0	100	35	65	41,01123596	29,21348315	21,91011236	7,865168539	5	50	50	0	225
135	0	-1	3	1	100	56	79	32,74336283	38,49557522	27,87610619	0,884955752	6	40	40	20	670
135	0	-1	2	0	15	36	30	42,85714286	28,57142857	14,28571429	14,28571429	7	33,33333333	50	16,66666667	640
135	0	-1	1	-1	6	17	11	16,66666667	16,66666667	0	66,66666667	8	42,85714286	42,85714286	14,28571429	610
135	0	-1	3	1	100	67	86	32,47863248	37,17948718	28,63247863	1,709401709	9	37,5	37,5	25	1115
135	0	-1	2	0	100	55	70	42,22222222	28,88888889	22,22222222	6,666666667	10	33,33333333	44,44444444	22,22222222	1215
136	0	-1	3	1	100	71	51	28	43,5	25	3,5	1	0	0	0	250
136	0	-1	1	-1	20	37	12	45,83333333	8,333333333	8,333333333	37,5	2	100	0	0	180
136	0	-1	2	0	16	44	11	29,16666667	29,16666667	16,66666667	25	3	50	50	0	160
136	0	-1	1	-1	15	20	10	35,29411765	5,882352941	5,882352941	52,94117647	4	66,66666667	33,33333333	0	100
136	0	-1	2	0	100	64	64	41,75824176	28,57142857	22,52747253	7,142857143	5	50	50	0	215
136	0	-1	3	1	100	52	66	33,33333333	37,17948718	28,63247863	0,854700855	6	40	40	20	720
136	0	-1	2	0	14	31	20	41,66666667	25	20,83333333	12,5	7	33,33333333	50	16,66666667	725
136	0	-1	1	-1	11	26	22	53,84615385	7,692307692	7,692307692	30,76923077	8	42,85714286	42,85714286	14,28571429	685
136	0	-1	3	1	100	70	69	33,61344538	36,55462185	28,99159664	0,840336134	9	37,5	37,5	25	1220
136	0	-1	2	0	16	47	22	46,15384615	23,07692308	19,23076923	11,53846154	10	33,33333333	44,44444444	22,22222222	1215
136	0	-1	1	-1	8	57	11	50	10	10	30	11	40	40	20	1190
136	0	-1	3	1	100	71	90	33,73015873	34,52380952	30,15873016	1,587301587	12	36,36363636	36,36363636	27,27272727	1830
137	0	-1	3	1	100	42	51	25	50,58139535	20,93023256	3,488372093	1	0	0	0	40
137	0	-1	1	-1	15	21	16	40	6,666666667	0	53,33333333	2	100	0	0	-35
137	0	-1	2	0	30	37	37	26,31578947	36,84210526	10,52631579	26,31578947	3	50	50	0	-125
137	0	-1	1	-1	15	30	16	41,17647059	5,882352941	5,882352941	47,05882353	4	66,66666667	33,33333333	0	-185
137	0	-1	2	0	100	21	34	30	34,66666667	16,66666667	18,66666667	5	50	50	0	-310
137	0	-1	3	1	100	41	34	25	48,33333333	22,22222222	4,444444444	6	40	40	20	-210
137	0	-1	2	0	100	44	47	27,39726027	35,61643836	15,75342466	21,23287671	7	33,33333333	50	16,66666667	-365
137	0	-1	1	-1	14	72	15	57,14285714	7,142857143	0	35,71428571	8	42,85714286	42,85714286	14,28571429	-435
137	0	-1	3	1	100	61	66	24,45652174	47,2826087	22,82608696	5,434782609	9	37,5	37,5	25	-305
138	0	-1	3	1	100	11	74	19,87179487	55,76923077	17,94871795	6,41025641	1	0	0	0	-80
138	0	-1	1	-1	26	12	15	28,57142857	7,142857143	3,571428571	60,71428571	2	100	0	0	-195
138	0	-1	2	0	100	5	36	28	34,66666667	16,66666667	20,66666667	3	50	50	0	-320
138	0	-1	1	-1	100	9	27	34,82142857	9,821428571	5,357142857	50	4	66,66666667	33,33333333	0	-730
138	0	-1	2	0	100	14	79	31,50684932	35,61643836	15,75342466	17,12328767	5	50	50	0	-885
138	0	-1	3	1	100	14	79	23,56321839	50	21,26436782	5,172413793	6	40	40	20	-830
138	0	-1	2	0	100	22	79	32,73809524	30,95238095	20,23809524	16,07142857	7	33,33333333	50	16,66666667	-820
139	0	-1	3	1	91	60	64	28	45,14285714	24	2,857142857	1	0	0	0	175
139	0	-1	1	-1	8	26	24	37,5	12,5	0	50	2	100	0	0	135
139	0	-1	2	0	42	26	46	34,28571429	27,14285714	20	18,57142857	3	50	50	0	135
139	0	-1	1	-1	10	20	35	41,66666667	8,333333333	8,333333333	41,66666667	4	66,66666667	33,33333333	0	100
139	0	-1	2	0	100	65	60	42,30769231	28,57142857	22,52747253	6,593406593	5	50	50	0	215
139	0	-1	3	1	100	59	85	32,75862069	37,5	28,44827586	1,293103448	6	40	40	20	705
139	0	-1	2	0	30	64	57	42,59259259	25,92592593	22,22222222	9,259259259	7	33,33333333	50	16,66666667	735
139	0	-1	1	-1	11	46	44	53,84615385	7,692307692	7,692307692	30,76923077	8	42,85714286	42,85714286	14,28571429	695
139	0	-1	3	1	100	59	71	33,05084746	36,86440678	28,81355932	1,271186441	9	37,5	37,5	25	1215
139	0	-1	2	0	24	56	45	40,47619048	28,57142857	21,42857143	9,523809524	10	33,33333333	44,44444444	22,22222222	1230
139	0	-1	1	-1	9	45	39	45,45454545	9,090909091	9,090909091	36,36363636	11	40	40	20	1200
139	0	-1	3	1	100	65	80	34,42622951	35,6557377	29,50819672	0,409836066	12	36,36363636	36,36363636	27,27272727	1780
140	0	-1	3	1	100	31	80	25,27472527	47,8021978	22,52747253	4,395604396	1	0	0	0	115
140	0	-1	1	-1	7	66	11	42,85714286	14,28571429	0	42,85714286	2	100	0	0	80
140	0	-1	2	0	30	67	25	38,63636364	31,81818182	15,90909091	13,63636364	3	50	50	0	35
140	0	-1	1	-1	11	37	17	27,27272727	9,090909091	0	63,63636364	4	66,66666667	33,33333333	0	-20
140	0	-1	2	0	32	44	16	34,09090909	34,09090909	13,63636364	18,18181818	5	50	50	0	-90
140	0	-1	3	1	100	44	91	27,36842105	45,78947368	23,68421053	3,157894737	6	40	40	20	85
140	0	-1	2	0	28	41	27	33,33333333	36,11111111	11,11111111	19,44444444	7	33,33333333	50	16,66666667	5
140	0	-1	1	-1	8	71	14	40	10	10	40	8	42,85714286	42,85714286	14,28571429	-20
140	0	-1	3	1	100	74	90	28,15533981	42,23300971	25,72815534	3,883495146	9	37,5	37,5	25	275
140	0	-1	2	0	15	85	10	33,33333333	28,57142857	14,28571429	23,80952381	10	33,33333333	44,44444444	22,22222222	245
140	0	-1	1	-1	13	59	12	40	6,666666667	6,666666667	46,66666667	11	40	40	20	195
140	0	-1	3	1	100	82	94	29,54545455	39,54545455	27,27272727	3,636363636	12	36,36363636	36,36363636	27,27272727	595
141	0	-1	3	1	100	51	51	26,11111111	48,33333333	22,22222222	3,333333333	1	0	0	0	100
141	0	-1	1	-1	10	5	51	10	10	0	80	2	100	0	0	50
141	0	-1	2	0	13	25	51	26,31578947	31,57894737	15,78947368	26,31578947	3	50	50	0	30
141	0	-1	1	-1	11	15	51	54,54545455	9,090909091	0	36,36363636	4	66,66666667	33,33333333	0	-25
141	0	-1	2	0	47	11	51	31,34328358	32,8358209	14,92537313	20,89552239	5	50	50	0	-110
141	0	-1	3	1	100	70	51	26	43,5	25	5,5	6	40	40	20	140
141	0	-1	2	0	76	72	49	40,35087719	35,96491228	16,66666667	7,01754386	7	33,33333333	50	16,66666667	45
141	0	-1	1	-1	2	40	84	0	0	0	100	8	42,85714286	42,85714286	14,28571429	35
141	0	-1	3	1	100	80	91	29,41176471	42,64705882	25,49019608	2,450980392	9	37,5	37,5	25	315
141	0	-1	2	0	18	70	40	37,5	28,125	21,875	12,5	10	33,33333333	44,44444444	22,22222222	330
141	0	-1	1	-1	9	67	21	27,27272727	9,090909091	9,090909091	54,54545455	11	40	40	20	300
141	0	-1	3	1	100	76	94	30,27522936	39,90825688	27,06422018	2,752293578	12	36,36363636	36,36363636	27,27272727	685
142	0	-1	3	1	100	56	51	26,40449438	48,87640449	21,91011236	2,808988764	1	0	0	0	85
142	0	-1	1	-1	16	0	0	31,25	6,25	0	62,5	2	100	0	0	5
142	0	-1	2	0	100	31	60	33,92857143	30,95238095	20,23809524	14,88095238	3	50	50	0	15
142	0	-1	1	-1	12	19	15	21,42857143	7,142857143	7,142857143	64,28571429	4	66,66666667	33,33333333	0	-30
142	0	-1	2	0	100	31	42	36,25	32,5	18,75	12,5	5	50	50	0	-80
142	0	-1	3	1	100	54	89	28	43,5	25	3,5	6	40	40	20	170
142	0	-1	2	0	16	40	14	40,90909091	27,27272727	13,63636364	18,18181818	7	33,33333333	50	16,66666667	135
142	0	-1	1	-1	5	0	0	0	0	0	100	8	42,85714286	42,85714286	14,28571429	110
142	0	-1	3	1	100	61	90	30,8411215	40,65420561	26,63551402	1,869158879	9	37,5	37,5	25	465
142	0	-1	2	0	13	9	21	31,57894737	31,57894737	15,78947368	21,05263158	10	33,33333333	44,44444444	22,22222222	445
142	0	-1	1	-1	9	10	9	45,45454545	9,090909091	9,090909091	36,36363636	11	40	40	20	415
143	0	-1	3	1	27	57	72	30,90909091	40	25,45454545	3,636363636	1	0	0	0	75
143	0	-1	3	1	100	69	84	33,33333333	37,5	29,16666667	0	2	0	0	100	625
143	0	-1	2	0	7	41	29	44,44444444	33,33333333	11,11111111	11,11111111	3	0	50	50	605
143	0	-1	1	-1	6	71	15	62,5	12,5	12,5	12,5	4	33,33333333	33,33333333	33,33333333	590
143	0	-1	2	0	11	70	16	52,94117647	23,52941176	17,64705882	5,882352941	5	25	50	25	580
143	0	-1	1	-1	7	75	19	66,66666667	11,11111111	11,11111111	11,11111111	6	40	40	20	560
143	0	-1	2	0	2	100	100	25	25	25	25	7	33,33333333	50	16,66666667	565
143	0	-1	2	0	12	71	27	44,44444444	27,77777778	16,66666667	11,11111111	8	28,57142857	57,14285714	14,28571429	550
143	0	-1	3	1	100	87	92	34	36	30	0	9	25	50	25	1175
143	0	-1	1	-1	6	85	15	62,5	12,5	12,5	12,5	10	33,33333333	44,44444444	22,22222222	1160
143	0	-1	1	-1	4	100	21	66,66666667	16,66666667	16,66666667	0	11	40	40	20	1155
143	0	-1	3	1	100	90	90	33,72093023	34,88372093	30,62015504	0,775193798	12	36,36363636	36,36363636	27,27272727	1840
143	0	-1	3	1	100	91	90	34,23076923	34,61538462	30,76923077	0,384615385	13	33,33333333	33,33333333	33,33333333	2540
143	0	-1	2	0	6	31	27	30	20	20	30	14	30,76923077	38,46153846	30,76923077	2540
143	0	-1	1	-1	5	100	20	57,14285714	14,28571429	14,28571429	14,28571429	15	35,71428571	35,71428571	28,57142857	2530
143	0	-1	3	1	100	87	86	34,58646617	33,83458647	31,20300752	0,37593985	16	33,33333333	33,33333333	33,33333333	3275
143	0	-1	1	-1	4	100	30	50	16,66666667	16,66666667	16,66666667	17	37,5	31,25	31,25	3270
143	0	-1	2	0	6	100	37	50	20	20	10	18	35,29411765	35,29411765	29,41176471	3270
143	0	-1	1	-1	5	76	26	60	20	0	20	19	38,88888889	33,33333333	27,77777778	3245
143	0	-1	1	-1	5	100	20	57,14285714	14,28571429	14,28571429	14,28571429	20	42,10526316	31,57894737	26,31578947	3235
144	0	-1	3	1	94	64	51	30,09708738	41,26213592	27,18446602	1,45631068	1	0	0	0	370
144	0	-1	3	1	100	75	69	30,80357143	40,17857143	27,67857143	1,339285714	2	0	0	100	800
144	0	-1	2	0	54	60	36	40,38461538	31,73076923	24,03846154	3,846153846	3	0	50	50	905
144	0	-1	1	-1	16	56	14	55	15	10	20	4	33,33333333	33,33333333	33,33333333	855
144	0	-1	2	0	100	54	60	42,04545455	30,68181818	21,59090909	5,681818182	5	25	50	25	925
144	0	-1	1	-1	12	21	50	68,75	12,5	12,5	6,25	6	40	40	20	895
144	0	-1	2	0	100	69	37	40,90909091	30,68181818	21,59090909	6,818181818	7	33,33333333	50	16,66666667	965
144	0	-1	2	0	100	67	65	40,42553191	28,72340426	23,40425532	7,446808511	8	28,57142857	57,14285714	14,28571429	1125
145	0	-1	3	1	100	36	81	28,28282828	45,45454545	24,74747475	1,515151515	1	0	0	0	235
145	0	-1	3	1	100	67	55	31,62393162	38,46153846	28,63247863	1,282051282	2	0	0	100	740
145	0	-1	2	0	62	67	55	37,71929825	31,57894737	22,80701754	7,894736842	3	0	50	50	820
145	0	-1	1	-1	17	89	21	60,86956522	13,04347826	13,04347826	13,04347826	4	33,33333333	33,33333333	33,33333333	780
145	0	-1	2	0	100	89	21	40	33,75	18,75	7,5	5	25	50	25	730
145	0	-1	1	-1	16	66	7	40	15	10	35	6	40	40	20	680
145	0	-1	2	0	100	70	30	39,44444444	30	22,22222222	8,333333333	7	33,33333333	50	16,66666667	780
145	0	-1	2	0	100	70	40	39,65517241	31,03448276	21,26436782	8,045977011	8	28,57142857	57,14285714	14,28571429	835
146	0	-1	3	1	100	22	51	27,52808989	44,38202247	21,91011236	6,179775281	1	0	0	0	85
146	0	-1	1	-1	44	21	7	47,91666667	10,41666667	4,166666667	37,5	2	100	0	0	-105
146	0	-1	1	-1	100	14	5	50	10	4,545454545	35,45454545	3	100	0	0	-530
146	0	-1	2	0	100	26	5	35,36585366	32,92682927	19,51219512	12,19512195	4	66,66666667	33,33333333	0	-550
146	0	-1	2	0	100	17	51	35,71428571	32,14285714	20,23809524	11,9047619	5	50	50	0	-540
147	0	-1	3	1	100	52	51	26,84210526	45,78947368	23,68421053	3,684210526	1	0	0	0	175
147	0	-1	1	-1	9	9	9	18,18181818	9,090909091	9,090909091	63,63636364	2	100	0	0	145
147	0	-1	2	0	24	62	26	35,29411765	35,29411765	14,70588235	14,70588235	3	50	50	0	100
147	0	-1	1	-1	19	7	9	33,33333333	9,523809524	4,761904762	52,38095238	4	66,66666667	33,33333333	0	20
147	0	-1	2	0	43	60	5	36,06557377	32,78688525	14,75409836	16,39344262	5	50	50	0	-60
147	0	-1	3	1	100	66	79	29,41176471	42,64705882	25,49019608	2,450980392	6	40	40	20	220
147	0	-1	2	0	24	42	37	38,88888889	33,33333333	16,66666667	11,11111111	7	33,33333333	50	16,66666667	190
147	0	-1	1	-1	4	7	9	75	0	0	25	8	42,85714286	42,85714286	14,28571429	170
147	0	-1	3	1	100	76	89	30,09708738	42,23300971	25,72815534	1,941747573	9	37,5	37,5	25	465
147	0	-1	2	0	15	42	32	28,57142857	28,57142857	14,28571429	28,57142857	10	33,33333333	44,44444444	22,22222222	435
147	0	-1	1	-1	8	52	25	60	10	10	20	11	40	40	20	410
147	0	-1	3	1	100	80	85	29,71698113	41,03773585	26,41509434	2,830188679	12	36,36363636	36,36363636	27,27272727	750
148	0	-1	3	1	100	52	82	27,77777778	43,93939394	24,74747475	3,535353535	1	0	0	0	235
148	0	-1	1	-1	10	24	76	40	10	0	50	2	100	0	0	185
148	0	-1	2	0	26	27	50	29,41176471	38,23529412	11,76470588	20,58823529	3	50	50	0	115
148	0	-1	1	-1	13	11	86	53,33333333	6,666666667	6,666666667	33,33333333	4	66,66666667	33,33333333	0	65
148	0	-1	2	0	100	56	41	38,46153846	28,57142857	22,52747253	10,43956044	5	50	50	0	180
148	0	-1	3	1	100	70	94	32,01754386	38,15789474	28,07017544	1,754385965	6	40	40	20	640
148	0	-1	2	0	100	55	72	41,37931034	29,88505747	21,26436782	7,471264368	7	33,33333333	50	16,66666667	695
148	0	-1	1	-1	8	5	19	50	12,5	0	37,5	8	42,85714286	42,85714286	14,28571429	655
148	0	-1	3	1	100	66	95	32,75862069	37,5	28,44827586	1,293103448	9	37,5	37,5	25	1145
148	0	-1	2	0	33	14	19	43,85964912	26,31578947	21,05263158	8,771929825	10	33,33333333	44,44444444	22,22222222	1160
148	0	-1	1	-1	12	14	12	64,28571429	7,142857143	7,142857143	21,42857143	11	40	40	20	1115
149	0	-1	3	1	100	12	51	19,33333333	58	16,66666667	6	1	0	0	0	-125
149	0	-1	1	-1	85	29	14	32,96703297	10,98901099	3,296703297	52,74725275	2	100	0	0	-505
149	0	-1	2	0	56	40	71	28,04878049	32,92682927	15,85365854	23,17073171	3	50	50	0	-590
149	0	-1	1	-1	21	40	10	40	8	8	44	4	66,66666667	33,33333333	0	-665
149	0	-1	2	0	100	26	60	24,24242424	39,39393939	12,12121212	24,24242424	5	50	50	0	-925
149	0	-1	3	1	100	26	91	24,71910112	48,87640449	21,91011236	4,494382022	6	40	40	20	-840
149	0	-1	2	0	100	42	19	34	34,66666667	16,66666667	14,66666667	7	33,33333333	50	16,66666667	-965
149	0	-1	1	-1	21	31	9	47,61904762	9,523809524	0	42,85714286	8	42,85714286	42,85714286	14,28571429	-1070
150	0	-1	3	1	100	19	51	20,12987013	58,44155844	17,53246753	3,896103896	1	0	0	0	-95
150	0	-1	3	1	100	36	72	23,86363636	51,13636364	21,59090909	3,409090909	2	0	0	100	-25
150	0	-1	2	0	59	9	25	25,3164557	44,30379747	12,65822785	17,72151899	3	0	50	50	-170
150	0	-1	1	-1	30	24	11	36,11111111	13,88888889	8,333333333	41,66666667	4	33,33333333	33,33333333	33,33333333	-275
150	0	-1	2	0	100	27	35	29,23076923	41,53846154	11,53846154	17,69230769	5	25	50	25	-550
150	0	-1	1	-1	69	20	12	37,03703704	19,75308642	7,407407407	35,80246914	6	40	40	20	-805
150	0	-1	2	0	100	37	31	28	36	16,66666667	19,33333333	7	33,33333333	50	16,66666667	-930
151	0	-1	3	1	100	40	51	32,01754386	39,47368421	28,07017544	0,438596491	1	0	0	0	460
151	0	-1	3	1	100	91	87	32,6446281	37,19008264	29,33884298	0,826446281	2	0	0	100	1025
151	0	-1	2	0	73	52	22	37,03703704	31,85185185	22,96296296	8,148148148	3	0	50	50	1125
151	0	-1	1	-1	7	100	0	71,42857143	14,28571429	0	14,28571429	4	33,33333333	33,33333333	33,33333333	1090
151	0	-1	2	0	36	75	0	44,28571429	28,57142857	24,28571429	2,857142857	5	25	50	25	1165
151	0	-1	1	-1	7	85	1	57,14285714	14,28571429	0	28,57142857	6	40	40	20	1130
151	0	-1	2	0	18	92	44	53,33333333	26,66666667	20	0	7	33,33333333	50	16,66666667	1130
151	0	-1	2	0	97	82	44	43,91534392	28,57142857	24,33862434	3,174603175	8	28,57142857	57,14285714	14,28571429	1335
151	0	-1	3	1	100	95	84	34,375	35,15625	30,46875	0	9	25	50	25	2005
151	0	-1	1	-1	6	92	2	50	16,66666667	0	33,33333333	10	33,33333333	44,44444444	22,22222222	1975
151	0	-1	1	-1	6	100	0	75	12,5	12,5	0	11	40	40	20	1960
152	0	-1	3	1	100	16	51	19,87179487	57,69230769	17,94871795	4,487179487	1	0	0	0	-80
152	0	-1	3	1	100	26	56	23,25581395	52,3255814	20,93023256	3,488372093	2	0	0	100	-40
152	0	-1	2	0	93	31	30	28,77697842	38,84892086	16,54676259	15,82733813	3	0	50	50	-160
152	0	-1	1	-1	9	75	10	44,44444444	22,22222222	0	33,33333333	4	33,33333333	33,33333333	33,33333333	-205
152	0	-1	2	0	100	19	22	32,19178082	36,98630137	15,75342466	15,06849315	5	25	50	25	-360
152	0	-1	1	-1	26	19	24	46,66666667	16,66666667	6,666666667	30	6	40	40	20	-460
152	0	-1	2	0	100	45	59	34,14634146	32,92682927	19,51219512	13,41463415	7	33,33333333	50	16,66666667	-480
152	0	-1	2	0	100	29	40	31,875	33,75	18,75	15,625	8	28,57142857	57,14285714	14,28571429	-530
153	0	-1	3	1	100	20	51	21,42857143	51,2987013	17,53246753	9,74025974	1	0	0	0	-95
153	0	-1	1	-1	37	6	51	27,02702703	13,51351351	0	59,45945946	2	100	0	0	-280
153	0	-1	1	-1	100	0	12	27,77777778	10,18518519	3,703703704	58,33333333	3	100	0	0	-720
153	0	-1	2	0	100	1	6	26,66666667	36	16,66666667	20,66666667	4	66,66666667	33,33333333	0	-845
153	0	-1	2	0	100	0	0	27,20588235	39,70588235	13,23529412	19,85294118	5	50	50	0	-1075
153	0	-1	1	-1	100	6	5	37,03703704	10,18518519	3,703703704	49,07407407	6	60	40	0	-1565
154	0	-1	3	1	100	42	69	32,03883495	38,34951456	25,72815534	3,883495146	1	0	0	0	295
154	0	-1	1	-1	39	26	16	51,1627907	11,62790698	4,651162791	32,55813953	2	100	0	0	130
154	0	-1	1	-1	27	22	35	51,51515152	12,12121212	9,090909091	27,27272727	3	100	0	0	40
154	0	-1	2	0	100	45	35	39,41176471	31,76470588	20,58823529	8,235294118	4	66,66666667	33,33333333	0	65
154	0	-1	2	0	100	45	60	36,7816092	31,03448276	21,26436782	10,91954023	5	50	50	0	120
154	0	-1	1	-1	17	39	24	63,15789474	15,78947368	5,263157895	15,78947368	6	60	40	0	465
154	0	-1	2	0	100	44	24	40	30	22,22222222	7,777777778	7	50	50	0	565
155	0	-1	3	1	13	0	51	0	61,53846154	0	38,46153846	1	0	0	0	-65
155	0	-1	1	-1	43	15	74	23,25581395	11,62790698	0	65,11627907	2	100	0	0	-280
155	0	-1	1	-1	40	31	25	31,81818182	11,36363636	4,545454545	52,27272727	3	100	0	0	-450
155	0	-1	2	0	25	16	30	20	42,85714286	14,28571429	22,85714286	4	66,66666667	33,33333333	0	-500
155	0	-1	2	0	50	39	19	21,42857143	35,71428571	14,28571429	28,57142857	5	50	50	0	-600
155	0	-1	1	-1	5	0	0	40	0	0	60	6	60	40	0	-675
155	0	-1	2	0	50	11	19	22,72727273	37,87878788	12,12121212	27,27272727	7	50	50	0	-805
155	0	-1	2	0	49	12	19	25,37313433	37,31343284	13,43283582	23,88059701	8	42,85714286	57,14285714	0	-915
155	0	-1	1	-1	9	6	15	33,33333333	11,11111111	0	55,55555556	9	50	50	0	-960
155	0	-1	3	1	100	6	69	23,45679012	48,7654321	19,13580247	8,641975309	10	44,44444444	44,44444444	11,11111111	-995
155	0	-1	3	1	100	40	69	21,33333333	52,66666667	16,66666667	9,333333333	11	40	40	20	-1120
156	0	-1	3	1	75	34	69	28,67132867	45,45454545	23,77622378	2,097902098	1	0	0	0	135
156	0	-1	1	-1	10	11	12	30	10	0	60	2	100	0	0	85
156	0	-1	2	0	100	67	74	36,47058824	30,58823529	20,58823529	12,35294118	3	50	50	0	110
156	0	-1	1	-1	13	21	29	40	6,666666667	6,666666667	46,66666667	4	66,66666667	33,33333333	0	60
156	0	-1	2	0	100	61	36	40,22988506	29,88505747	21,26436782	8,620689655	5	50	50	0	115
156	0	-1	3	1	100	79	79	29,71698113	41,03773585	26,41509434	2,830188679	6	40	40	20	455
156	0	-1	2	0	43	30	32	41,53846154	30,76923077	16,92307692	10,76923077	7	33,33333333	50	16,66666667	405
156	0	-1	1	-1	11	27	19	72,72727273	9,090909091	0	18,18181818	8	42,85714286	42,85714286	14,28571429	350
156	0	-1	3	1	100	79	79	31,69642857	38,83928571	27,67857143	1,785714286	9	37,5	37,5	25	780
156	0	-1	2	0	31	61	27	34,04255319	31,91489362	17,0212766	17,0212766	10	33,33333333	44,44444444	22,22222222	745
156	0	-1	1	-1	10	27	21	40	10	0	50	11	40	40	20	695
157	0	-1	3	1	100	12	60	19,48051948	56,49350649	17,53246753	6,493506494	1	0	0	0	-95
157	0	-1	1	-1	14	66	4	37,5	6,25	6,25	50	2	100	0	0	-150
157	0	-1	2	0	14	25	36	31,25	37,5	6,25	25	3	50	50	0	-205
157	0	-1	1	-1	16	29	26	18,75	12,5	0	68,75	4	66,66666667	33,33333333	0	-285
157	0	-1	2	0	100	32	69	27,46478873	36,61971831	14,78873239	21,12676056	5	50	50	0	-470
157	0	-1	3	1	100	41	57	23,86363636	49,43181818	21,59090909	5,113636364	6	40	40	20	-400
157	0	-1	2	0	85	41	57	28	37,6	16	18,4	7	33,33333333	50	16,66666667	-525
157	0	-1	1	-1	16	30	2	18,75	12,5	0	68,75	8	42,85714286	42,85714286	14,28571429	-605
157	0	-1	3	1	100	42	77	24,71264368	50	21,26436782	4,022988506	9	37,5	37,5	25	-550
157	0	-1	2	0	21	42	17	32,25806452	32,25806452	16,12903226	19,35483871	10	33,33333333	44,44444444	22,22222222	-580
157	0	-1	1	-1	16	14	0	12,5	12,5	0	75	11	40	40	20	-660
158	0	-1	3	1	100	56	71	26,80412371	46,39175258	24,22680412	2,577319588	1	0	0	0	205
158	0	-1	3	1	100	61	89	27,22772277	44,55445545	25,24752475	2,97029703	2	0	0	100	470
158	0	-1	2	0	79	35	30	30,53435115	37,40458015	19,84732824	12,21374046	3	0	50	50	465
158	0	-1	1	-1	6	77	10	66,66666667	16,66666667	0	16,66666667	4	33,33333333	33,33333333	33,33333333	435
158	0	-1	2	0	100	59	40	34,56790123	33,33333333	19,13580247	12,96296296	5	25	50	25	400
158	0	-1	1	-1	9	65	17	54,54545455	9,090909091	9,090909091	27,27272727	6	40	40	20	370
158	0	-1	2	0	100	46	35	31,92771084	32,53012048	19,87951807	15,6626506	7	33,33333333	50	16,66666667	365
158	0	-1	2	0	98	21	41	35,44303797	34,17721519	18,98734177	11,39240506	8	28,57142857	57,14285714	14,28571429	325
159	0	-1	3	1	100	31	79	23,4939759	52,40963855	19,87951807	4,21686747	1	0	0	0	-5
159	0	-1	1	-1	12	17	12	25	8,333333333	0	66,66666667	2	100	0	0	-65
159	0	-1	2	0	67	34	39	34,34343434	36,36363636	16,16161616	13,13131313	3	50	50	0	-160
159	0	-1	1	-1	11	20	11	15,38461538	7,692307692	7,692307692	69,23076923	4	66,66666667	33,33333333	0	-200
159	0	-1	2	0	56	30	31	30	33,75	15	21,25	5	50	50	0	-300
159	0	-1	3	1	100	27	91	27,12765957	46,27659574	23,40425532	3,191489362	6	40	40	20	-140
159	0	-1	2	0	100	34	44	36,18421053	34,21052632	17,10526316	12,5	7	33,33333333	50	16,66666667	-250
159	0	-1	1	-1	9	57	4	45,45454545	9,090909091	9,090909091	36,36363636	8	42,85714286	42,85714286	14,28571429	-280
159	0	-1	3	1	100	64	94	29,90654206	40,65420561	26,63551402	2,803738318	9	37,5	37,5	25	75
160	0	-1	3	1	100	14	57	23,56321839	51,72413793	21,26436782	3,448275862	1	0	0	0	55
160	0	-1	3	1	100	20	70	26,28865979	46,39175258	24,22680412	3,092783505	2	0	0	100	260
160	0	-1	2	0	100	19	27	32,43243243	36,48648649	16,21621622	14,86486486	3	0	50	50	120
160	0	-1	1	-1	25	22	10	38,70967742	16,12903226	9,677419355	35,48387097	4	33,33333333	33,33333333	33,33333333	40
160	0	-1	2	0	100	10	22	30,12820513	34,61538462	17,94871795	17,30769231	5	25	50	25	-40
160	0	-1	1	-1	100	9	11	40,6779661	16,94915254	7,627118644	34,74576271	6	40	40	20	-405
160	0	-1	2	0	100	9	34	29,45205479	36,98630137	15,75342466	17,80821918	7	33,33333333	50	16,66666667	-560
161	0	-1	3	1	100	67	51	26,88172043	46,77419355	23,11827957	3,225806452	1	0	0	0	145
161	0	-1	1	-1	9	7	12	22,22222222	11,11111111	0	66,66666667	2	100	0	0	100
161	0	-1	2	0	100	64	19	34,93975904	31,3253012	19,87951807	13,85542169	3	50	50	0	95
161	0	-1	1	-1	14	65	5	43,75	6,25	6,25	43,75	4	66,66666667	33,33333333	0	40
161	0	-1	2	0	100	45	20	33,125	32,5	18,75	15,625	5	50	50	0	-10
161	0	-1	3	1	100	72	92	29,52380952	41,42857143	26,19047619	2,857142857	6	40	40	20	315
161	0	-1	2	0	100	59	39	41,66666667	30,95238095	20,23809524	7,142857143	7	33,33333333	50	16,66666667	325
161	0	-1	1	-1	11	41	10	54,54545455	9,090909091	0	36,36363636	8	42,85714286	42,85714286	14,28571429	270
161	0	-1	3	1	100	81	82	32,47863248	37,17948718	28,63247863	1,709401709	9	37,5	37,5	25	775
162	0	-1	3	1	100	29	16	27,05882353	46,47058824	20,58823529	5,882352941	1	0	0	0	25
162	0	-1	1	-1	14	41	5	28,57142857	21,42857143	0	50	2	100	0	0	-45
162	0	-1	1	-1	19	11	6	38,0952381	14,28571429	4,761904762	42,85714286	3	100	0	0	-125
162	0	-1	2	0	100	41	37	33,53658537	32,92682927	19,51219512	14,02439024	4	66,66666667	33,33333333	0	-145
162	0	-1	2	0	100	36	37	35,46511628	31,39534884	20,93023256	12,20930233	5	50	50	0	-105
162	0	-1	1	-1	6	6	0	33,33333333	0	0	66,66666667	6	60	40	0	145
162	0	-1	2	0	100	46	55	38,95348837	31,39534884	20,93023256	8,720930233	7	50	50	0	185
162	0	-1	2	0	100	42	60	39,08045977	31,03448276	21,26436782	8,620689655	8	42,85714286	57,14285714	0	240
163	0	-1	3	1	100	70	81	31,30434783	39,13043478	28,26086957	1,304347826	1	0	0	0	475
163	0	-1	3	1	100	84	84	32,94573643	34,88372093	30,62015504	1,550387597	2	0	0	100	1160
163	0	-1	2	0	100	64	30	44,27083333	28,125	23,95833333	3,645833333	3	0	50	50	1350
163	0	-1	1	-1	7	91	15	66,66666667	11,11111111	11,11111111	11,11111111	4	33,33333333	33,33333333	33,33333333	1330
163	0	-1	2	0	100	84	40	45,87628866	27,83505155	24,22680412	2,06185567	5	25	50	25	1535
163	0	-1	1	-1	7	95	10	66,66666667	11,11111111	11,11111111	11,11111111	6	40	40	20	1515
163	0	-1	2	0	99	81	50	44,04145078	27,97927461	24,35233161	3,626943005	7	33,33333333	50	16,66666667	1725
163	0	-1	2	0	100	81	50	46,31578947	28,42105263	23,68421053	1,578947368	8	28,57142857	57,14285714	14,28571429	1900
164	0	-1	1	-1	28	7	9	39,28571429	14,28571429	0	46,42857143	1	0	0	0	-140
164	0	-1	3	1	100	29	77	26,84210526	43,15789474	23,68421053	6,315789474	2	0	0	100	35
164	0	-1	3	1	34	56	31	32,35294118	38,23529412	25	4,411764706	3	0	0	100	120
164	0	-1	1	-1	4	60	25	50	0	0	50	4	33,33333333	0	66,66666667	100
164	0	-1	2	0	9	62	15	54,54545455	27,27272727	9,090909091	9,090909091	5	25	25	50	70
164	0	-1	2	0	38	31	12	35	26,66666667	18,33333333	20	6	20	40	40	45
164	0	-1	2	0	9	69	17	53,84615385	30,76923077	15,38461538	0	7	16,66666667	50	33,33333333	30
164	0	-1	2	0	36	56	19	38,88888889	29,62962963	16,66666667	14,81481481	8	14,28571429	57,14285714	28,57142857	-15
164	0	-1	1	-1	7	12	6	28,57142857	0	0	71,42857143	9	25	50	25	-50
164	0	-1	1	-1	9	14	0	33,33333333	0	0	66,66666667	10	33,33333333	44,44444444	22,22222222	-95
164	0	-1	3	1	100	52	76	33,01886792	38,67924528	26,41509434	1,886792453	11	30	40	30	245
164	0	-1	3	1	100	62	80	32,54716981	38,67924528	26,41509434	2,358490566	12	27,27272727	36,36363636	36,36363636	585
164	0	-1	1	-1	7	76	14	57,14285714	0	0	42,85714286	13	33,33333333	33,33333333	33,33333333	550
164	0	-1	1	-1	8	74	5	50	0	0	50	14	38,46153846	30,76923077	30,76923077	510
164	0	-1	2	0	9	71	10	53,33333333	20	20	6,666666667	15	35,71428571	35,71428571	28,57142857	510
164	0	-1	3	1	100	65	91	34,05172414	35,34482759	28,44827586	2,155172414	16	33,33333333	33,33333333	33,33333333	1000
165	0	-1	3	1	78	61	51	29,33333333	44,66666667	24	2	1	0	0	0	150
165	0	-1	1	-1	10	15	15	40	10	0	50	2	100	0	0	100
165	0	-1	2	0	15	20	6	38,0952381	28,57142857	14,28571429	19,04761905	3	50	50	0	70
165	0	-1	1	-1	9	7	9	36,36363636	9,090909091	9,090909091	45,45454545	4	66,66666667	33,33333333	0	40
165	0	-1	2	0	32	16	47	38,46153846	28,84615385	19,23076923	13,46153846	5	50	50	0	30
165	0	-1	3	1	100	65	79	32,62711864	36,86440678	28,81355932	1,694915254	6	40	40	20	550
165	0	-1	2	0	30	19	27	31,81818182	31,81818182	15,90909091	20,45454545	7	33,33333333	50	16,66666667	505
165	0	-1	1	-1	5	24	0	40	20	0	40	8	42,85714286	42,85714286	14,28571429	480
165	0	-1	3	1	100	75	82	32,60869565	37,82608696	28,26086957	1,304347826	9	37,5	37,5	25	955
165	0	-1	2	0	16	36	14	42,85714286	25	21,42857143	10,71428571	10	33,33333333	44,44444444	22,22222222	965
165	0	-1	1	-1	5	10	17	40	20	0	40	11	40	40	20	940
165	0	-1	3	1	100	69	89	34,14634146	35,36585366	29,67479675	0,81300813	12	36,36363636	36,36363636	27,27272727	1535
165	0	-1	3	1	100	74	69	33,61344538	36,55462185	28,99159664	0,840336134	13	33,33333333	33,33333333	33,33333333	2070
166	0	-1	3	1	100	22	51	20,88607595	55,06329114	18,35443038	5,696202532	1	0	0	0	-65
166	0	-1	1	-1	14	12	16	35,71428571	7,142857143	0	57,14285714	2	100	0	0	-135
166	0	-1	2	0	100	22	34	30,40540541	35,13513514	16,21621622	18,24324324	3	50	50	0	-275
166	0	-1	1	-1	100	19	21	38,18181818	10	4,545454545	47,27272727	4	66,66666667	33,33333333	0	-700
166	0	-1	2	0	100	20	25	32,31707317	31,70731707	19,51219512	16,46341463	5	50	50	0	-720
166	0	-1	3	1	100	27	62	27,83505155	44,84536082	24,22680412	3,092783505	6	40	40	20	-515
166	0	-1	2	0	100	22	35	36,66666667	34,66666667	16,66666667	12	7	33,33333333	50	16,66666667	-640
