# Supplementary material for: How Social and Nonsocial Context Affects Stay/Leave Decision-Making: The Influence of Actual and Expected Rewards
Source: PLoS One. 2015 Aug 7;10(8):e0135226. doi: 10.1371/journal.pone.0135226 (PMC4529303; doi:10.1371/journal.pone.0135226)
Supplement: S4 Appendix — (CSV) [file pone.0135226.s004.csv]

sub	game	gameN	perf	perfN	timeleave	catchself	catchpart	sharesa	sharesb	sharesab	sharesno	partnum	perclow	percmed	perchig	points
62	1	1	2	0	100	66	39	40,30612245	27,04081633	24,48979592	8,163265306	1	0	0	0	220
62	1	1	1	-1	100	42	32	40,72164948	26,80412371	24,22680412	8,24742268	2	100	0	0	425
62	1	1	3	1	100	56	56	41,75257732	27,31958763	24,22680412	6,701030928	3	50	0	50	630
62	1	1	1	-1	100	61	39	41,14583333	26,5625	23,95833333	8,333333333	4	66,66666667	0	33,33333333	820
62	1	1	2	0	100	64	62	38,61386139	27,22772277	25,24752475	8,910891089	5	50	25	25	1085
62	1	1	3	1	21	27	26	37,14285714	22,85714286	20	20	6	40	20	40	1085
62	1	1	2	0	78	56	42	44,07894737	25	24,34210526	6,578947368	7	33,33333333	33,33333333	33,33333333	1250
62	1	1	2	0	23	57	40	42,22222222	24,44444444	24,44444444	8,888888889	8	28,57142857	42,85714286	28,57142857	1300
64	1	1	2	0	100	41	41	31,81818182	30,11363636	21,59090909	16,47727273	1	0	0	0	70
64	1	1	1	-1	100	30	35	30,58823529	30,58823529	20,58823529	18,23529412	2	100	0	0	95
64	1	1	3	1	37	40	39	36,06557377	26,2295082	19,67213115	18,03278689	3	50	0	50	90
64	1	1	1	-1	23	39	32	25,71428571	31,42857143	17,14285714	25,71428571	4	66,66666667	0	33,33333333	65
64	1	1	2	0	100	39	32	31,25	31,81818182	21,59090909	15,34090909	5	50	25	25	135
64	1	1	3	1	100	39	42	29,16666667	30,95238095	20,23809524	19,64285714	6	40	20	40	145
64	1	1	2	0	100	45	45	32,53012048	28,91566265	19,87951807	18,6746988	7	33,33333333	33,33333333	33,33333333	140
64	1	1	2	0	27	45	40	40	24,44444444	20	15,55555556	8	28,57142857	42,85714286	28,57142857	140
65	1	1	2	0	100	37	51	30,45977011	30,45977011	21,26436782	17,81609195	1	0	0	0	55
65	1	1	1	-1	60	42	29	31,37254902	27,45098039	20,58823529	20,58823529	2	100	0	0	70
65	1	1	3	1	78	49	45	35,29411765	30,14705882	21,32352941	13,23529412	3	50	0	50	115
65	1	1	1	-1	71	49	40	37,41007194	26,61870504	24,46043165	11,51079137	4	66,66666667	0	33,33333333	270
65	1	1	2	0	20	60	35	44,44444444	22,22222222	22,22222222	11,11111111	5	50	25	25	290
65	1	1	3	1	100	56	40	42,07920792	25,74257426	25,24752475	6,930693069	6	40	20	40	555
65	1	1	2	0	19	72	36	48,38709677	19,35483871	19,35483871	12,90322581	7	33,33333333	33,33333333	33,33333333	550
65	1	1	2	0	34	54	31	43,33333333	21,66666667	21,66666667	13,33333333	8	28,57142857	42,85714286	28,57142857	575
66	1	1	2	0	100	37	51	33,72093023	30,81395349	20,93023256	14,53488372	1	0	0	0	40
66	1	1	1	-1	100	34	16	33,92857143	30,95238095	20,23809524	14,88095238	2	100	0	0	50
66	1	1	3	1	100	57	16	34,73684211	27,89473684	23,68421053	13,68421053	3	50	0	50	225
66	1	1	1	-1	3	50	36	100	0	0	0	4	66,66666667	0	33,33333333	210
66	1	1	2	0	100	74	57	40,38461538	26,92307692	25,96153846	6,730769231	5	50	25	25	520
66	1	1	3	1	100	70	57	43,62745098	25,49019608	25,49019608	5,392156863	6	40	20	40	800
67	1	1	2	0	100	30	51	24	35,33333333	16,66666667	24	1	0	0	0	-125
67	1	1	1	-1	100	39	32	26,92307692	33,33333333	17,94871795	21,79487179	2	100	0	0	-205
67	1	1	3	1	100	45	57	22,85714286	37,85714286	14,28571429	25	3	50	0	50	-405
67	1	1	1	-1	100	31	39	23,23943662	35,91549296	14,78873239	26,05633803	4	66,66666667	0	33,33333333	-590
67	1	1	2	0	100	31	39	26,58227848	34,81012658	18,35443038	20,25316456	5	50	25	25	-655
67	1	1	3	1	100	64	39	32,58426966	29,21348315	21,91011236	16,29213483	6	40	20	40	-570
67	1	1	2	0	10	64	37	50	14,28571429	14,28571429	21,42857143	7	33,33333333	33,33333333	33,33333333	-590
68	1	1	2	0	29	37	27	36,17021277	25,53191489	19,14893617	19,14893617	1	0	0	0	-10
68	1	1	1	-1	5	20	0	20	0	0	80	2	100	0	0	-35
68	1	1	3	1	100	70	56	36,70212766	27,65957447	23,40425532	12,23404255	3	50	0	50	125
68	1	1	1	-1	100	77	35	35,78947368	26,84210526	23,68421053	13,68421053	4	66,66666667	0	33,33333333	300
68	1	1	2	0	87	74	56	39,22651934	25,96685083	25,96685083	8,839779006	5	50	25	25	570
68	1	1	3	1	100	80	69	43,56435644	25,74257426	25,24752475	5,445544554	6	40	20	40	835
68	1	1	2	0	10	61	17	57,14285714	14,28571429	14,28571429	14,28571429	7	33,33333333	33,33333333	33,33333333	815
68	1	1	2	0	25	56	44	46,66666667	22,22222222	22,22222222	8,888888889	8	28,57142857	42,85714286	28,57142857	840
68	1	1	1	-1	8	82	25	50	16,66666667	16,66666667	16,66666667	9	37,5	37,5	25	830
69	1	1	2	0	100	27	46	24,05063291	33,5443038	18,35443038	24,05063291	1	0	0	0	-65
69	1	1	1	-1	100	41	26	28,23529412	30,58823529	20,58823529	20,58823529	2	100	0	0	-40
69	1	1	3	1	33	47	45	32,65306122	30,6122449	16,32653061	20,40816327	3	50	0	50	-85
69	1	1	1	-1	100	59	57	30,33707865	29,21348315	21,91011236	18,53932584	4	66,66666667	0	33,33333333	0
69	1	1	2	0	100	57	59	24,09638554	33,13253012	19,87951807	22,89156627	5	50	25	25	-5
69	1	1	3	1	10	40	37	35,71428571	28,57142857	14,28571429	21,42857143	6	40	20	40	-25
69	1	1	2	0	25	32	32	33,33333333	21,21212121	12,12121212	33,33333333	7	33,33333333	33,33333333	33,33333333	-90
69	1	1	2	0	99	56	32	31,42857143	28,57142857	21,71428571	18,28571429	8	28,57142857	42,85714286	28,57142857	-15
69	1	1	1	-1	32	37	44	37,5	23,21428571	21,42857143	17,85714286	9	37,5	37,5	25	5
70	1	1	2	0	100	66	51	31,46067416	29,7752809	21,91011236	16,85393258	1	0	0	0	85
70	1	1	1	-1	100	70	71	31,25	32,5	18,75	17,5	2	100	0	0	35
70	1	1	3	1	100	80	50	36,55913978	28,49462366	23,11827957	11,82795699	3	50	0	50	180
70	1	1	1	-1	23	76	26	46,15384615	25,64102564	20,51282051	7,692307692	4	66,66666667	0	33,33333333	185
70	1	1	2	0	100	69	60	39,42307692	26,92307692	25,96153846	7,692307692	5	50	25	25	495
70	1	1	3	1	100	67	76	39,6039604	25,74257426	25,24752475	9,405940594	6	40	20	40	760
70	1	1	2	0	100	72	49	43,60465116	27,90697674	20,93023256	7,558139535	7	33,33333333	33,33333333	33,33333333	800
71	1	1	2	0	100	51	51	29,41176471	31,17647059	20,58823529	18,82352941	1	0	0	0	25
71	1	1	1	-1	38	51	26	33,33333333	25	18,33333333	23,33333333	2	100	0	0	0
71	1	1	3	1	84	65	35	32,14285714	30	20	17,85714286	3	50	0	50	0
71	1	1	1	-1	100	66	66	33,88888889	28,33333333	22,22222222	15,55555556	4	66,66666667	0	33,33333333	100
71	1	1	2	0	100	64	60	31,91489362	29,25531915	23,40425532	15,42553191	5	50	25	25	260
71	1	1	3	1	100	64	60	32,31707317	31,70731707	19,51219512	16,46341463	6	40	20	40	240
71	1	1	2	0	100	84	75	39,89361702	25,53191489	23,40425532	11,17021277	7	33,33333333	33,33333333	33,33333333	400
72	1	1	2	0	100	47	32	27,63157895	34,86842105	17,10526316	20,39473684	1	0	0	0	-110
72	1	1	1	-1	100	19	21	24,69879518	31,3253012	19,87951807	24,09638554	2	100	0	0	-115
72	1	1	3	1	100	41	41	33,33333333	30,45977011	21,26436782	14,94252874	3	50	0	50	-60
72	1	1	1	-1	33	46	30	42,62295082	22,95081967	22,95081967	11,47540984	4	66,66666667	0	33,33333333	-15
72	1	1	2	0	86	54	42	40,34090909	26,13636364	25,56818182	7,954545455	5	50	25	25	230
72	1	1	3	1	14	30	20	50	20	15	15	6	40	20	40	205
72	1	1	2	0	25	40	7	48,71794872	23,07692308	17,94871795	10,25641026	7	33,33333333	33,33333333	33,33333333	185
72	1	1	2	0	70	57	7	43,47826087	25,36231884	24,63768116	6,52173913	8	28,57142857	42,85714286	28,57142857	345
72	1	1	1	-1	10	19	5	50	18,75	18,75	12,5	9	37,5	37,5	25	340
73	1	1	2	0	88	24	34	32,43243243	30,40540541	20,27027027	16,89189189	1	0	0	0	10
73	1	1	1	-1	31	24	15	33,33333333	26,66666667	15,55555556	24,44444444	2	100	0	0	-40
73	1	1	3	1	38	27	20	32,25806452	25,80645161	19,35483871	22,58064516	3	50	0	50	-50
73	1	1	1	-1	100	35	25	32,44680851	27,65957447	23,40425532	16,4893617	4	66,66666667	0	33,33333333	110
73	1	1	2	0	55	35	40	36,19047619	25,71428571	23,80952381	14,28571429	5	50	25	25	210
73	1	1	3	1	25	41	31	46,34146341	21,95121951	19,51219512	12,19512195	6	40	20	40	205
73	1	1	2	0	29	24	12	48,88888889	20	17,77777778	13,33333333	7	33,33333333	33,33333333	33,33333333	180
73	1	1	2	0	100	42	35	40,95744681	26,59574468	23,40425532	9,042553191	8	28,57142857	42,85714286	28,57142857	340
73	1	1	1	-1	100	24	27	41,2371134	25,77319588	24,22680412	8,762886598	9	37,5	37,5	25	545
74	1	1	2	0	100	52	54	32,75862069	30,45977011	21,26436782	15,51724138	1	0	0	0	55
74	1	1	1	-1	100	49	47	31,81818182	29,54545455	21,59090909	17,04545455	2	100	0	0	125
74	1	1	3	1	100	60	61	33,51648352	29,12087912	22,52747253	14,83516484	3	50	0	50	240
74	1	1	1	-1	100	79	69	41,32653061	26,02040816	24,48979592	8,163265306	4	66,66666667	0	33,33333333	460
74	1	1	2	0	100	86	77	39,90384615	26,44230769	25,96153846	7,692307692	5	50	25	25	770
75	1	1	2	0	100	34	51	28,75	33,125	18,75	19,375	1	0	0	0	-50
75	1	1	1	-1	98	41	45	31,17647059	30	21,17647059	17,64705882	2	100	0	0	0
75	1	1	3	1	100	42	45	33,13253012	31,3253012	19,87951807	15,6626506	3	50	0	50	-5
75	1	1	1	-1	100	62	52	38,29787234	27,12765957	23,40425532	11,17021277	4	66,66666667	0	33,33333333	155
75	1	1	2	0	100	74	71	34,61538462	30,21978022	22,52747253	12,63736264	5	50	25	25	270
75	1	1	3	1	82	74	64	39,74358974	27,56410256	23,71794872	8,974358974	6	40	20	40	415
76	1	1	2	0	10	19	37	30	30	0	40	1	0	0	0	-50
76	1	1	1	-1	8	21	39	30	30	10	30	2	100	0	0	-75
76	1	1	3	1	100	37	41	29,11392405	32,91139241	18,35443038	19,62025316	3	50	0	50	-140
76	1	1	1	-1	13	10	29	40	26,66666667	6,666666667	26,66666667	4	66,66666667	0	33,33333333	-190
76	1	1	2	0	100	42	42	32,44680851	29,78723404	23,40425532	14,36170213	5	50	25	25	-30
76	1	1	3	1	25	44	39	36,58536585	21,95121951	19,51219512	21,95121951	6	40	20	40	-35
76	1	1	2	0	10	30	26	41,66666667	8,333333333	8,333333333	41,66666667	7	33,33333333	33,33333333	33,33333333	-70
76	1	1	2	0	24	45	42	38,0952381	23,80952381	21,42857143	16,66666667	8	28,57142857	42,85714286	28,57142857	-55
76	1	1	1	-1	7	44	31	55,55555556	11,11111111	11,11111111	22,22222222	9	37,5	37,5	25	-75
76	1	1	3	1	21	45	40	41,46341463	24,3902439	24,3902439	9,756097561	10	33,33333333	33,33333333	33,33333333	-30
76	1	1	1	-1	4	42	21	75	0	0	25	11	40	30	30	-50
76	1	1	3	1	7	45	35	54,54545455	18,18181818	18,18181818	9,090909091	12	36,36363636	27,27272727	36,36363636	-55
76	1	1	2	0	10	41	31	50	18,75	18,75	12,5	13	33,33333333	33,33333333	33,33333333	-60
76	1	1	3	1	100	59	31	40,59405941	27,72277228	25,24752475	6,435643564	14	30,76923077	30,76923077	38,46153846	205
76	1	1	2	0	100	61	54	39,70588235	26,47058824	25,49019608	8,333333333	15	28,57142857	35,71428571	35,71428571	485
77	1	1	2	0	100	27	32	24,67532468	34,41558442	17,53246753	23,37662338	1	0	0	0	-95
77	1	1	1	-1	100	59	42	28,48101266	32,91139241	18,35443038	20,25316456	2	100	0	0	-160
77	1	1	3	1	82	67	59	31,15942029	31,15942029	20,28985507	17,39130435	3	50	0	50	-150
77	1	1	1	-1	2	94	10	100	0	0	0	4	66,66666667	0	33,33333333	-160
77	1	1	2	0	9	70	42	33,33333333	26,66666667	20	20	5	50	25	25	-160
77	1	1	3	1	11	69	35	46,66666667	13,33333333	13,33333333	26,66666667	6	40	20	40	-185
77	1	1	2	0	13	77	42	42,10526316	15,78947368	15,78947368	26,31578947	7	33,33333333	33,33333333	33,33333333	-205
77	1	1	2	0	12	66	26	40	20	20	20	8	28,57142857	42,85714286	28,57142857	-205
77	1	1	1	-1	27	69	61	41,17647059	25,49019608	23,52941176	9,803921569	9	37,5	37,5	25	-160
77	1	1	3	1	100	81	84	37,75510204	27,04081633	24,48979592	10,71428571	10	33,33333333	33,33333333	33,33333333	60
77	1	1	1	-1	54	84	65	42	24	23	11	11	40	30	30	135
77	1	1	3	1	5	70	37	57,14285714	14,28571429	14,28571429	14,28571429	12	36,36363636	27,27272727	36,36363636	125
77	1	1	2	0	4	62	46	50	16,66666667	16,66666667	16,66666667	13	33,33333333	33,33333333	33,33333333	120
77	1	1	3	1	3	67	41	66,66666667	0	0	33,33333333	14	30,76923077	30,76923077	38,46153846	105
77	1	1	2	0	9	66	26	41,17647059	23,52941176	23,52941176	11,76470588	15	28,57142857	35,71428571	35,71428571	120
77	1	1	1	-1	8	66	14	50	16,66666667	16,66666667	16,66666667	16	33,33333333	33,33333333	33,33333333	110
77	1	1	3	1	9	72	57	47,05882353	23,52941176	23,52941176	5,882352941	17	31,25	31,25	37,5	125
77	1	1	1	-1	77	39	35	29,13385827	33,85826772	19,68503937	17,32283465	18	35,29411765	29,41176471	35,29411765	115
78	1	1	2	0	88	16	51	28,28947368	29,60526316	21,05263158	21,05263158	1	0	0	0	40
78	1	1	1	-1	82	12	22	28,35820896	32,8358209	19,40298507	19,40298507	2	100	0	0	20
78	1	1	3	1	73	7	14	27,35042735	32,47863248	18,8034188	21,36752137	3	50	0	50	-15
78	1	1	1	-1	100	15	16	34,7826087	28,26086957	22,82608696	14,13043478	4	66,66666667	0	33,33333333	115
78	1	1	2	0	100	32	40	36,13861386	27,22772277	25,24752475	11,38613861	5	50	25	25	380
78	1	1	3	1	100	20	20	33,72093023	30,23255814	20,93023256	15,11627907	6	40	20	40	420
78	1	1	2	0	100	7	25	25	35,29411765	13,23529412	26,47058824	7	33,33333333	33,33333333	33,33333333	190
79	1	1	2	0	100	49	50	34,14634146	32,31707317	19,51219512	14,02439024	1	0	0	0	-20
79	1	1	1	-1	21	49	50	27,5862069	27,5862069	13,79310345	31,03448276	2	100	0	0	-65
79	1	1	3	1	100	49	50	33,33333333	28,49462366	23,11827957	15,05376344	3	50	0	50	80
79	1	1	1	-1	68	57	42	38,70967742	29,03225806	22,58064516	9,677419355	4	66,66666667	0	33,33333333	160
79	1	1	2	0	92	91	77	44,27083333	26,5625	26,04166667	3,125	5	50	25	25	450
79	1	1	3	1	7	80	75	66,66666667	11,11111111	11,11111111	11,11111111	6	40	20	40	430
79	1	1	2	0	100	94	92	49,48453608	24,22680412	24,22680412	2,06185567	7	33,33333333	33,33333333	33,33333333	635
79	1	1	2	0	29	95	91	50,94339623	22,64150943	22,64150943	3,773584906	8	28,57142857	42,85714286	28,57142857	670
79	1	1	1	-1	8	74	70	50	10	10	30	9	37,5	37,5	25	645
80	1	1	2	0	100	65	44	34,88372093	30,81395349	20,93023256	13,37209302	1	0	0	0	40
80	1	1	1	-1	51	66	64	36,26373626	26,37362637	21,97802198	15,38461538	2	100	0	0	85
80	1	1	3	1	100	66	64	41,75257732	26,80412371	24,22680412	7,216494845	3	50	0	50	290
80	1	1	1	-1	3	91	34	100	0	0	0	4	66,66666667	0	33,33333333	275
80	1	1	2	0	100	91	86	40,59405941	27,22772277	25,24752475	6,930693069	5	50	25	25	540
80	1	1	3	1	100	94	89	41,83673469	26,53061224	24,48979592	7,142857143	6	40	20	40	760
80	1	1	2	0	39	95	71	44,92753623	21,73913043	21,73913043	11,5942029	7	33,33333333	33,33333333	33,33333333	790
80	1	1	2	0	38	92	42	42,1875	23,4375	20,3125	14,0625	8	28,57142857	42,85714286	28,57142857	795
80	1	1	1	-1	85	95	27	43,35260116	26,01156069	25,43352601	5,202312139	9	37,5	37,5	25	1030
81	1	1	2	0	100	34	47	29,26829268	32,31707317	19,51219512	18,90243902	1	0	0	0	-20
81	1	1	1	-1	61	41	22	27,83505155	29,89690722	18,55670103	23,71134021	2	100	0	0	-55
81	1	1	3	1	100	74	56	30,68181818	29,54545455	21,59090909	18,18181818	3	50	0	50	15
81	1	1	1	-1	28	74	47	36	24	22	18	4	66,66666667	0	33,33333333	40
81	1	1	2	0	27	86	32	44,89795918	22,44897959	22,44897959	10,20408163	5	50	25	25	70
81	1	1	3	1	24	89	25	42,85714286	21,42857143	21,42857143	14,28571429	6	40	20	40	85
81	1	1	2	0	26	90	27	47,72727273	20,45454545	20,45454545	11,36363636	7	33,33333333	33,33333333	33,33333333	90
81	1	1	2	0	9	89	27	41,17647059	23,52941176	23,52941176	11,76470588	8	28,57142857	42,85714286	28,57142857	105
81	1	1	1	-1	3	99	100	28,57142857	28,57142857	28,57142857	14,28571429	9	37,5	37,5	25	120
81	1	1	3	1	100	90	76	41,66666667	26,96078431	25,49019608	5,882352941	10	33,33333333	33,33333333	33,33333333	400
81	1	1	1	-1	37	65	36	50,79365079	20,63492063	20,63492063	7,936507937	11	40	30	30	410
81	1	1	3	1	25	69	45	59,45945946	16,21621622	16,21621622	8,108108108	12	36,36363636	27,27272727	36,36363636	375
82	1	1	2	0	100	49	56	29,51807229	31,92771084	19,87951807	18,6746988	1	0	0	0	-5
82	1	1	1	-1	24	30	20	34,375	28,125	12,5	25	2	100	0	0	-65
82	1	1	3	1	85	44	45	31,97278912	28,57142857	21,08843537	18,36734694	3	50	0	50	-25
82	1	1	1	-1	82	51	46	34,21052632	28,28947368	23,02631579	14,47368421	4	66,66666667	0	33,33333333	90
82	1	1	2	0	100	62	49	40	26,19047619	26,19047619	7,619047619	5	50	25	25	415
82	1	1	3	1	42	61	46	44,59459459	22,97297297	21,62162162	10,81081081	6	40	20	40	445
82	1	1	2	0	100	75	46	44,79166667	24,47916667	23,95833333	6,770833333	7	33,33333333	33,33333333	33,33333333	635
82	1	1	2	0	100	71	49	39,56043956	28,02197802	22,52747253	9,89010989	8	28,57142857	42,85714286	28,57142857	750
83	1	1	2	0	16	36	39	25	25	16,66666667	33,33333333	1	0	0	0	-20
83	1	1	1	-1	24	56	40	30,55555556	25	16,66666667	27,77777778	2	100	0	0	-50
83	1	1	3	1	100	65	57	36,73469388	26,02040816	24,48979592	12,75510204	3	50	0	50	170
83	1	1	1	-1	4	60	37	50	0	0	50	4	66,66666667	0	33,33333333	150
83	1	1	2	0	100	61	57	35,05154639	28,35051546	24,22680412	12,37113402	5	50	25	25	355
83	1	1	3	1	100	59	56	38,26530612	26,53061224	24,48979592	10,71428571	6	40	20	40	575
83	1	1	2	0	10	46	36	41,66666667	16,66666667	8,333333333	33,33333333	7	33,33333333	33,33333333	33,33333333	540
83	1	1	2	0	28	46	44	43,75	22,91666667	20,83333333	12,5	8	28,57142857	42,85714286	28,57142857	550
83	1	1	1	-1	8	40	40	37,5	12,5	0	50	9	37,5	37,5	25	510
83	1	1	3	1	100	57	57	38,38383838	27,77777778	24,74747475	9,090909091	10	33,33333333	33,33333333	33,33333333	745
83	1	1	1	-1	4	47	21	50	0	0	50	11	40	30	30	725
83	1	1	3	1	21	47	44	51,72413793	17,24137931	13,79310345	17,24137931	12	36,36363636	27,27272727	36,36363636	680
83	1	1	2	0	100	59	44	42,92929293	26,76767677	24,74747475	5,555555556	13	33,33333333	33,33333333	33,33333333	915
84	1	1	2	0	100	35	51	27,27272727	34,41558442	17,53246753	20,77922078	1	0	0	0	-95
84	1	1	1	-1	5	31	51	14,28571429	28,57142857	14,28571429	42,85714286	2	100	0	0	-105
84	1	1	3	1	29	65	31	36,17021277	27,65957447	19,14893617	17,0212766	3	50	0	50	-115
84	1	1	1	-1	100	60	60	31,11111111	28,88888889	22,22222222	17,77777778	4	66,66666667	0	33,33333333	-15
84	1	1	2	0	21	60	44	33,33333333	21,21212121	18,18181818	27,27272727	5	50	25	25	-30
84	1	1	3	1	21	57	44	42,42424242	21,21212121	18,18181818	18,18181818	6	40	20	40	-45
84	1	1	2	0	22	57	42	44,44444444	19,44444444	19,44444444	16,66666667	7	33,33333333	33,33333333	33,33333333	-50
84	1	1	2	0	27	62	30	40,42553191	21,27659574	21,27659574	17,0212766	8	28,57142857	42,85714286	28,57142857	-35
84	1	1	1	-1	6	64	36	37,5	12,5	12,5	37,5	9	37,5	37,5	25	-50
84	1	1	3	1	100	75	71	41,26213592	26,69902913	25,72815534	6,310679612	10	33,33333333	33,33333333	33,33333333	245
84	1	1	1	-1	4	67	31	50	0	0	50	11	40	30	30	225
84	1	1	3	1	11	59	37	47,05882353	17,64705882	17,64705882	17,64705882	12	36,36363636	27,27272727	36,36363636	215
84	1	1	2	0	17	46	41	48,27586207	20,68965517	20,68965517	10,34482759	13	33,33333333	33,33333333	33,33333333	220
85	1	1	2	0	32	30	37	28	28	18	26	1	0	0	0	-25
85	1	1	1	-1	72	39	34	31,3559322	32,20338983	19,49152542	16,94915254	2	100	0	0	-40
85	1	1	3	1	100	39	69	33,70786517	29,21348315	21,91011236	15,16853933	3	50	0	50	45
85	1	1	1	-1	13	57	20	42,10526316	21,05263158	15,78947368	21,05263158	4	66,66666667	0	33,33333333	25
85	1	1	2	0	100	60	51	37	28	25	10	5	50	25	25	275
85	1	1	3	1	100	70	50	42,42424242	26,26262626	24,74747475	6,565656566	6	40	20	40	510
85	1	1	2	0	100	72	60	46,875	25	23,95833333	4,166666667	7	33,33333333	33,33333333	33,33333333	700
85	1	1	2	0	27	67	34	46,93877551	22,44897959	22,44897959	8,163265306	8	28,57142857	42,85714286	28,57142857	730
86	1	1	2	0	19	17	0	14,28571429	28,57142857	4,761904762	52,38095238	1	0	0	0	-80
86	1	1	1	-1	58	6	6	25,55555556	31,11111111	17,77777778	25,55555556	2	100	0	0	-130
86	1	1	3	1	100	16	34	25	33,33333333	17,94871795	23,71794872	3	50	0	50	-210
86	1	1	1	-1	81	20	16	26,77165354	32,28346457	18,11023622	22,83464567	4	66,66666667	0	33,33333333	-270
86	1	1	2	0	59	15	7	33,62831858	27,43362832	23,89380531	15,04424779	5	50	25	25	-160
86	1	1	3	1	27	27	24	42,55319149	21,27659574	21,27659574	14,89361702	6	40	20	40	-145
86	1	1	2	0	55	34	20	41,74757282	23,30097087	23,30097087	11,65048544	7	33,33333333	33,33333333	33,33333333	-60
86	1	1	2	0	93	34	30	39,45945946	27,02702703	24,86486486	8,648648649	8	28,57142857	42,85714286	28,57142857	165
86	1	1	1	-1	32	56	45	39,65517241	22,4137931	22,4137931	15,51724138	9	37,5	37,5	25	200
87	1	1	2	0	100	39	61	26,82926829	32,31707317	19,51219512	21,34146341	1	0	0	0	-20
87	1	1	1	-1	40	57	40	28,84615385	28,84615385	11,53846154	30,76923077	2	100	0	0	-130
87	1	1	3	1	100	60	60	29,74683544	33,5443038	18,35443038	18,35443038	3	50	0	50	-195
87	1	1	1	-1	100	66	61	32,31707317	31,09756098	19,51219512	17,07317073	4	66,66666667	0	33,33333333	-215
87	1	1	2	0	100	61	62	31,6091954	31,6091954	21,26436782	15,51724138	5	50	25	25	-160
87	1	1	3	1	100	66	70	34,06593407	28,57142857	22,52747253	14,83516484	6	40	20	40	-45
87	1	1	2	0	50	60	61	33,72093023	27,90697674	20,93023256	17,44186047	7	33,33333333	33,33333333	33,33333333	-25
87	1	1	2	0	25	62	55	39,53488372	23,25581395	20,93023256	16,27906977	8	28,57142857	42,85714286	28,57142857	-15
87	1	1	1	-1	23	56	36	41,46341463	24,3902439	21,95121951	12,19512195	9	37,5	37,5	25	5
88	1	1	2	0	15	41	29	31,57894737	31,57894737	10,52631579	26,31578947	1	0	0	0	-45
88	1	1	1	-1	12	41	41	56,25	18,75	12,5	12,5	2	100	0	0	-75
88	1	1	3	1	100	62	61	36,55913978	27,41935484	23,11827957	12,90322581	3	50	0	50	70
88	1	1	1	-1	86	64	55	41,875	27,5	23,125	7,5	4	66,66666667	0	33,33333333	195
88	1	1	2	0	87	61	55	40,78212291	26,81564246	25,69832402	6,703910615	5	50	25	25	450
88	1	1	3	1	100	61	55	45,09803922	25,49019608	25,49019608	3,921568627	6	40	20	40	730
88	1	1	2	0	10	57	34	64,28571429	14,28571429	14,28571429	7,142857143	7	33,33333333	33,33333333	33,33333333	710
88	1	1	2	0	24	70	39	52,27272727	22,72727273	22,72727273	2,272727273	8	28,57142857	42,85714286	28,57142857	740
88	1	1	1	-1	10	61	40	56,25	18,75	18,75	6,25	9	37,5	37,5	25	735
88	1	1	3	1	100	62	57	44,11764706	26,47058824	25,49019608	3,921568627	10	33,33333333	33,33333333	33,33333333	1015
89	1	1	2	0	100	21	29	32,55813953	30,81395349	20,93023256	15,69767442	1	0	0	0	40
89	1	1	1	-1	100	21	34	31,03448276	29,88505747	21,26436782	17,81609195	2	100	0	0	95
89	1	1	3	1	100	35	60	35,71428571	29,12087912	22,52747253	12,63736264	3	50	0	50	210
89	1	1	1	-1	13	35	40	47,61904762	19,04761905	19,04761905	14,28571429	4	66,66666667	0	33,33333333	205
89	1	1	2	0	11	45	32	42,85714286	23,80952381	23,80952381	9,523809524	5	50	25	25	225
89	1	1	3	1	20	45	41	44,11764706	20,58823529	20,58823529	14,70588235	6	40	20	40	230
89	1	1	2	0	10	45	36	66,66666667	8,333333333	8,333333333	16,66666667	7	33,33333333	33,33333333	33,33333333	195
89	1	1	2	0	19	45	36	42,42424242	24,24242424	21,21212121	12,12121212	8	28,57142857	42,85714286	28,57142857	205
89	1	1	1	-1	21	44	34	40,54054054	24,32432432	21,62162162	13,51351351	9	37,5	37,5	25	220
89	1	1	3	1	100	55	34	40	27	25	8	10	33,33333333	33,33333333	33,33333333	470
89	1	1	1	-1	21	46	37	42,85714286	20	20	17,14285714	11	40	30	30	470
89	1	1	3	1	14	35	27	50	11,11111111	11,11111111	27,77777778	12	36,36363636	27,27272727	36,36363636	430
90	1	1	2	0	70	29	27	31,81818182	29,54545455	23,48484848	15,15151515	1	0	0	0	115
90	1	1	1	-1	100	29	37	36,26373626	28,57142857	22,52747253	12,63736264	2	100	0	0	230
90	1	1	3	1	100	62	62	36,59793814	27,31958763	24,22680412	11,8556701	3	50	0	50	435
90	1	1	1	-1	23	56	30	39,02439024	24,3902439	21,95121951	14,63414634	4	66,66666667	0	33,33333333	455
90	1	1	2	0	100	76	57	40,86538462	26,92307692	25,96153846	6,25	5	50	25	25	765
90	1	1	3	1	18	79	46	50	21,875	21,875	6,25	6	40	20	40	780
90	1	1	2	0	9	76	27	54,54545455	18,18181818	9,090909091	18,18181818	7	33,33333333	33,33333333	33,33333333	750
90	1	1	2	0	28	80	47	46	24	22	8	8	28,57142857	42,85714286	28,57142857	775
90	1	1	1	-1	15	81	26	52,17391304	17,39130435	17,39130435	13,04347826	9	37,5	37,5	25	760
91	1	1	2	0	100	26	26	26,92307692	33,97435897	17,94871795	21,15384615	1	0	0	0	-80
91	1	1	1	-1	100	32	34	29,06976744	30,23255814	20,93023256	19,76744186	2	100	0	0	-40
91	1	1	3	1	100	37	36	29,62962963	32,71604938	19,13580247	18,51851852	3	50	0	50	-75
91	1	1	1	-1	100	37	37	30,8988764	28,65168539	21,91011236	18,53932584	4	66,66666667	0	33,33333333	10
91	1	1	2	0	100	26	35	28,57142857	32,73809524	20,23809524	18,45238095	5	50	25	25	20
91	1	1	3	1	74	34	34	32,8125	29,6875	21,09375	16,40625	6	40	20	40	55
91	1	1	2	0	7	39	22	55,55555556	11,11111111	11,11111111	22,22222222	7	33,33333333	33,33333333	33,33333333	35
91	1	1	2	0	15	39	36	40	24	20	16	8	28,57142857	42,85714286	28,57142857	35
91	1	1	1	-1	11	59	39	41,17647059	17,64705882	17,64705882	23,52941176	9	37,5	37,5	25	25
92	1	1	2	0	100	29	31	31,52173913	28,80434783	22,82608696	16,84782609	1	0	0	0	130
92	1	1	1	-1	100	34	32	36,26373626	28,57142857	22,52747253	12,63736264	2	100	0	0	245
92	1	1	3	1	100	51	60	35,78947368	27,89473684	23,68421053	12,63157895	3	50	0	50	420
92	1	1	1	-1	27	49	34	45,09803922	23,52941176	23,52941176	7,843137255	4	66,66666667	0	33,33333333	465
92	1	1	2	0	85	47	46	39,5480226	26,55367232	25,98870056	7,90960452	5	50	25	25	730
92	1	1	3	1	100	54	65	42,15686275	25,49019608	25,49019608	6,862745098	6	40	20	40	1010
92	1	1	2	0	10	54	65	57,14285714	14,28571429	14,28571429	14,28571429	7	33,33333333	33,33333333	33,33333333	990
92	1	1	2	0	18	54	65	43,75	21,875	21,875	12,5	8	28,57142857	42,85714286	28,57142857	1005
93	1	1	2	0	100	24	51	25,3164557	33,5443038	18,35443038	22,78481013	1	0	0	0	-65
93	1	1	1	-1	23	21	14	31,42857143	22,85714286	17,14285714	28,57142857	2	100	0	0	-90
93	1	1	3	1	100	39	39	33,88888889	28,88888889	22,22222222	15	3	50	0	50	10
93	1	1	1	-1	4	46	0	25	0	0	75	4	66,66666667	0	33,33333333	-10
93	1	1	2	0	66	46	0	32,53968254	27,77777778	23,80952381	15,87301587	5	50	25	25	110
93	1	1	3	1	100	59	60	39,32038835	25,72815534	25,72815534	9,223300971	6	40	20	40	405
93	1	1	2	0	10	54	6	64,28571429	14,28571429	14,28571429	7,142857143	7	33,33333333	33,33333333	33,33333333	385
93	1	1	2	0	100	77	6	44,32989691	25,77319588	24,22680412	5,670103093	8	28,57142857	42,85714286	28,57142857	590
93	1	1	1	-1	3	84	0	66,66666667	0	0	33,33333333	9	37,5	37,5	25	575
94	1	1	2	0	39	74	25	29,85074627	26,86567164	20,89552239	22,3880597	1	0	0	0	15
94	1	1	1	-1	100	75	26	37,5	28,26086957	22,82608696	11,41304348	2	100	0	0	145
94	1	1	3	1	43	77	21	39,7260274	26,02739726	20,54794521	13,69863014	3	50	0	50	155
94	1	1	1	-1	16	66	34	35,71428571	25	21,42857143	17,85714286	4	66,66666667	0	33,33333333	165
94	1	1	2	0	100	55	47	34,80392157	26,96078431	25,49019608	12,74509804	5	50	25	25	445
94	1	1	3	1	17	65	34	48,38709677	22,58064516	22,58064516	6,451612903	6	40	20	40	465
94	1	1	2	0	14	82	16	55	15	15	15	7	33,33333333	33,33333333	33,33333333	440
94	1	1	2	0	35	82	19	41,26984127	22,22222222	22,22222222	14,28571429	8	28,57142857	42,85714286	28,57142857	475
94	1	1	1	-1	13	77	25	39,13043478	21,73913043	21,73913043	17,39130435	9	37,5	37,5	25	485
94	1	1	3	1	100	66	37	43,26923077	26,44230769	25,96153846	4,326923077	10	33,33333333	33,33333333	33,33333333	795
94	1	1	1	-1	11	74	31	42,10526316	21,05263158	21,05263158	15,78947368	11	40	30	30	800
94	1	1	3	1	16	76	24	53,57142857	21,42857143	21,42857143	3,571428571	12	36,36363636	27,27272727	36,36363636	810
94	1	1	2	0	15	74	25	48,14814815	22,22222222	22,22222222	7,407407407	13	33,33333333	33,33333333	33,33333333	825
94	1	1	3	1	14	67	32	50	23,07692308	23,07692308	3,846153846	14	30,76923077	30,76923077	38,46153846	845
95	1	1	2	0	100	32	39	28,57142857	31,54761905	20,23809524	19,64285714	1	0	0	0	10
95	1	1	1	-1	9	9	7	33,33333333	33,33333333	0	33,33333333	2	100	0	0	-35
95	1	1	3	1	15	79	21	42,85714286	14,28571429	14,28571429	28,57142857	3	50	0	50	-65
95	1	1	1	-1	20	62	26	32,35294118	23,52941176	20,58823529	23,52941176	4	66,66666667	0	33,33333333	-60
95	1	1	2	0	100	46	50	34,7826087	29,89130435	22,82608696	12,5	5	50	25	25	70
95	1	1	3	1	100	65	70	35	28,88888889	22,22222222	13,88888889	6	40	20	40	170
95	1	1	2	0	100	67	66	37,35632184	27,5862069	21,26436782	13,79310345	7	33,33333333	33,33333333	33,33333333	225
95	1	1	2	0	100	34	65	36,62790698	29,65116279	20,93023256	12,79069767	8	28,57142857	42,85714286	28,57142857	265
95	1	1	1	-1	14	60	37	45	20	15	20	9	37,5	37,5	25	240
96	1	1	2	0	100	44	61	25,625	33,125	18,75	22,5	1	0	0	0	-50
96	1	1	1	-1	100	44	61	29,51807229	31,3253012	19,87951807	19,27710843	2	100	0	0	-55
96	1	1	3	1	100	39	47	29,76190476	31,54761905	20,23809524	18,45238095	3	50	0	50	-45
96	1	1	1	-1	100	39	47	35,71428571	28,02197802	22,52747253	13,73626374	4	66,66666667	0	33,33333333	70
96	1	1	2	0	100	55	47	33,85416667	28,64583333	23,95833333	13,54166667	5	50	25	25	260
97	1	1	2	0	100	50	49	33,14606742	29,7752809	21,91011236	15,16853933	1	0	0	0	85
97	1	1	1	-1	56	57	47	34,31372549	26,47058824	22,54901961	16,66666667	2	100	0	0	150
97	1	1	3	1	24	36	37	38,0952381	26,19047619	21,42857143	14,28571429	3	50	0	50	165
97	1	1	1	-1	78	40	40	35,29411765	29,41176471	21,32352941	13,97058824	4	66,66666667	0	33,33333333	210
97	1	1	2	0	32	46	36	37,5	26,78571429	21,42857143	14,28571429	5	50	25	25	230
97	1	1	3	1	2	46	36	25	25	25	25	6	40	20	40	235
97	1	1	2	0	54	51	45	43	25	23	9	7	33,33333333	33,33333333	33,33333333	310
97	1	1	2	0	15	51	40	40,74074074	25,92592593	22,22222222	11,11111111	8	28,57142857	42,85714286	28,57142857	325
97	1	1	1	-1	14	54	40	45,83333333	20,83333333	20,83333333	12,5	9	37,5	37,5	25	330
97	1	1	3	1	20	65	56	39,47368421	23,68421053	23,68421053	13,15789474	10	33,33333333	33,33333333	33,33333333	365
97	1	1	1	-1	15	60	44	52,17391304	17,39130435	17,39130435	13,04347826	11	40	30	30	350
97	1	1	3	1	10	66	44	55,55555556	22,22222222	22,22222222	0	12	36,36363636	27,27272727	36,36363636	360
97	1	1	2	0	19	71	39	51,51515152	21,21212121	21,21212121	6,060606061	13	33,33333333	33,33333333	33,33333333	370
97	1	1	3	1	100	81	79	45,19230769	26,44230769	25,96153846	2,403846154	14	30,76923077	30,76923077	38,46153846	680
97	1	1	2	0	100	81	80	39,01098901	29,67032967	22,52747253	8,791208791	15	28,57142857	35,71428571	35,71428571	795
98	1	1	2	0	100	19	16	28,23529412	31,17647059	20,58823529	20	1	0	0	0	25
98	1	1	1	-1	100	35	16	31,09756098	31,70731707	19,51219512	17,68292683	2	100	0	0	5
98	1	1	3	1	100	57	45	36,41304348	28,80434783	22,82608696	11,95652174	3	50	0	50	135
98	1	1	1	-1	83	69	42	42,33128834	25,76687117	24,5398773	7,36196319	4	66,66666667	0	33,33333333	320
98	1	1	2	0	100	77	70	39,1509434	26,41509434	26,41509434	8,018867925	5	50	25	25	660
98	1	1	3	1	100	57	70	37,87878788	26,26262626	24,74747475	11,11111111	6	40	20	40	895
99	1	1	2	0	100	51	51	25,97402597	34,41558442	17,53246753	22,07792208	1	0	0	0	-95
99	1	1	1	-1	100	57	51	25,97402597	33,76623377	17,53246753	22,72727273	2	100	0	0	-190
99	1	1	3	1	100	12	20	30,12820513	33,97435897	17,94871795	17,94871795	3	50	0	50	-270
99	1	1	1	-1	3	10	0	66,66666667	0	0	33,33333333	4	66,66666667	0	33,33333333	-285
99	1	1	2	0	27	25	7	40,42553191	25,53191489	21,27659574	12,76595745	5	50	25	25	-270
99	1	1	3	1	36	25	17	40,625	21,875	21,875	15,625	6	40	20	40	-240
99	1	1	2	0	9	75	7	61,53846154	15,38461538	15,38461538	7,692307692	7	33,33333333	33,33333333	33,33333333	-255
99	1	1	2	0	23	74	31	39,02439024	24,3902439	21,95121951	14,63414634	8	28,57142857	42,85714286	28,57142857	-235
99	1	1	1	-1	21	69	35	40,54054054	24,32432432	21,62162162	13,51351351	9	37,5	37,5	25	-220
100	1	1	2	0	38	39	32	26,78571429	30,35714286	16,07142857	26,78571429	1	0	0	0	-55
100	1	1	1	-1	100	59	66	30,72289157	31,3253012	19,87951807	18,07228916	2	100	0	0	-60
100	1	1	3	1	100	65	79	30,23255814	30,81395349	20,93023256	18,02325581	3	50	0	50	-20
100	1	1	1	-1	4	30	32	50	0	0	50	4	66,66666667	0	33,33333333	-40
100	1	1	2	0	19	69	44	25,80645161	22,58064516	19,35483871	32,25806452	5	50	25	25	-45
100	1	1	3	1	100	70	44	32,95454545	30,11363636	21,59090909	15,34090909	6	40	20	40	25
100	1	1	2	0	9	62	39	27,27272727	27,27272727	9,090909091	36,36363636	7	33,33333333	33,33333333	33,33333333	-5
100	1	1	2	0	1	100	0	100	0	0	0	8	28,57142857	42,85714286	28,57142857	-10
100	1	1	1	-1	1	2	0	0	0	0	100	9	37,5	37,5	25	-15
100	1	1	3	1	100	74	67	36,17021277	28,72340426	23,40425532	11,70212766	10	33,33333333	33,33333333	33,33333333	145
100	1	1	1	-1	2	27	35	0	0	0	100	11	40	30	30	135
100	1	1	3	1	19	66	41	40,74074074	14,81481481	14,81481481	29,62962963	12	36,36363636	27,27272727	36,36363636	100
100	1	1	2	0	12	66	41	37,5	18,75	12,5	31,25	13	33,33333333	33,33333333	33,33333333	70
100	1	1	3	1	100	80	65	35,26315789	29,47368421	23,68421053	11,57894737	14	30,76923077	30,76923077	38,46153846	245
101	1	1	2	0	100	39	51	25,64102564	33,97435897	17,94871795	22,43589744	1	0	0	0	-80
101	1	1	1	-1	100	57	51	31,39534884	30,23255814	20,93023256	17,44186047	2	100	0	0	-40
101	1	1	3	1	87	57	51	30,9352518	32,37410072	18,70503597	17,98561151	3	50	0	50	-85
101	1	1	1	-1	13	56	46	47,61904762	19,04761905	19,04761905	14,28571429	4	66,66666667	0	33,33333333	-90
101	1	1	2	0	29	54	47	38,29787234	25,53191489	19,14893617	17,0212766	5	50	25	25	-100
101	1	1	3	1	100	52	50	38,7755102	27,04081633	24,48979592	9,693877551	6	40	20	40	120
101	1	1	2	0	20	56	46	43,33333333	23,33333333	16,66666667	16,66666667	7	33,33333333	33,33333333	33,33333333	95
101	1	1	2	0	69	54	47	40,87591241	25,54744526	24,81751825	8,759124088	8	28,57142857	42,85714286	28,57142857	260
101	1	1	1	-1	23	59	45	44,18604651	23,25581395	23,25581395	9,302325581	9	37,5	37,5	25	295
102	1	1	2	0	35	24	10	26,53061224	32,65306122	14,28571429	26,53061224	1	0	0	0	-70
102	1	1	1	-1	15	30	15	36,84210526	26,31578947	10,52631579	26,31578947	2	100	0	0	-115
102	1	1	3	1	100	36	71	32,55813953	30,23255814	20,93023256	16,27906977	3	50	0	50	-75
102	1	1	1	-1	1	36	71	0	0	0	100	4	66,66666667	0	33,33333333	-80
102	1	1	2	0	1	36	71	0	0	0	100	5	50	25	25	-85
102	1	1	3	1	100	39	46	33,72093023	30,23255814	20,93023256	15,11627907	6	40	20	40	-45
102	1	1	2	0	10	39	27	50	16,66666667	8,333333333	25	7	33,33333333	33,33333333	33,33333333	-80
102	1	1	2	0	2	39	27	50	0	0	50	8	28,57142857	42,85714286	28,57142857	-90
102	1	1	1	-1	1	39	27	0	0	0	100	9	37,5	37,5	25	-95
102	1	1	3	1	100	61	60	42	27	25	6	10	33,33333333	33,33333333	33,33333333	155
102	1	1	1	-1	1	46	60	0	0	0	100	11	40	30	30	150
102	1	1	3	1	13	46	36	52,63157895	15,78947368	15,78947368	15,78947368	12	36,36363636	27,27272727	36,36363636	130
102	1	1	2	0	14	46	36	50	22,72727273	18,18181818	9,090909091	13	33,33333333	33,33333333	33,33333333	120
102	1	1	3	1	100	82	79	45,63106796	26,69902913	25,72815534	1,941747573	14	30,76923077	30,76923077	38,46153846	415
102	1	1	2	0	3	82	79	66,66666667	0	0	33,33333333	15	28,57142857	35,71428571	35,71428571	400
102	1	1	1	-1	1	82	79	33,33333333	33,33333333	33,33333333	0	16	33,33333333	33,33333333	33,33333333	410
103	1	1	2	0	29	27	64	25,58139535	27,90697674	16,27906977	30,23255814	1	0	0	0	-40
103	1	1	1	-1	29	32	22	32,55813953	20,93023256	16,27906977	30,23255814	2	100	0	0	-80
103	1	1	3	1	100	57	57	35	28,88888889	22,22222222	13,88888889	3	50	0	50	20
103	1	1	1	-1	100	49	42	36,95652174	27,7173913	22,82608696	12,5	4	66,66666667	0	33,33333333	150
103	1	1	2	0	86	57	45	40,90909091	26,13636364	25,56818182	7,386363636	5	50	25	25	395
103	1	1	3	1	21	57	44	51,42857143	22,85714286	20	5,714285714	6	40	20	40	395
103	1	1	2	0	8	45	34	60	10	10	20	7	33,33333333	33,33333333	33,33333333	370
103	1	1	2	0	14	54	45	41,66666667	29,16666667	20,83333333	8,333333333	8	28,57142857	42,85714286	28,57142857	375
103	1	1	1	-1	7	49	39	45,45454545	27,27272727	18,18181818	9,090909091	9	37,5	37,5	25	370
103	1	1	3	1	13	45	36	43,47826087	21,73913043	21,73913043	13,04347826	10	33,33333333	33,33333333	33,33333333	380
103	1	1	1	-1	15	40	41	52,17391304	17,39130435	17,39130435	13,04347826	11	40	30	30	365
103	1	1	3	1	12	40	42	45	20	20	15	12	36,36363636	27,27272727	36,36363636	365
103	1	1	2	0	87	55	49	41,8079096	26,55367232	25,42372881	6,214689266	13	33,33333333	33,33333333	33,33333333	605
103	1	1	3	1	8	55	49	44,44444444	27,77777778	27,77777778	0	14	30,76923077	30,76923077	38,46153846	640
103	1	1	2	0	9	54	46	41,17647059	23,52941176	23,52941176	11,76470588	15	28,57142857	35,71428571	35,71428571	655
103	1	1	1	-1	3	56	39	66,66666667	0	0	33,33333333	16	33,33333333	33,33333333	33,33333333	640
103	1	1	3	1	8	55	45	50	21,42857143	21,42857143	7,142857143	17	31,25	31,25	37,5	645
103	1	1	1	-1	29	39	37	39,02439024	29,26829268	14,63414634	17,07317073	18	35,29411765	29,41176471	35,29411765	590
104	1	1	2	0	17	25	24	32	24	16	28	1	0	0	0	-25
104	1	1	1	-1	2	79	17	0	0	0	100	2	100	0	0	-35
104	1	1	3	1	28	21	30	38,63636364	25	18,18181818	18,18181818	3	50	0	50	-55
104	1	1	1	-1	13	35	31	42,10526316	21,05263158	15,78947368	21,05263158	4	66,66666667	0	33,33333333	-75
104	1	1	2	0	18	61	36	41,17647059	23,52941176	23,52941176	11,76470588	5	50	25	25	-45
104	1	1	3	1	100	52	52	39,89361702	27,65957447	23,40425532	9,042553191	6	40	20	40	115
104	1	1	2	0	8	69	29	58,33333333	16,66666667	16,66666667	8,333333333	7	33,33333333	33,33333333	33,33333333	105
104	1	1	2	0	15	51	52	33,33333333	25,92592593	22,22222222	18,51851852	8	28,57142857	42,85714286	28,57142857	120
104	1	1	1	-1	5	51	52	57,14285714	14,28571429	14,28571429	14,28571429	9	37,5	37,5	25	110
104	1	1	3	1	77	76	67	41,05960265	28,47682119	24,50331126	5,960264901	10	33,33333333	33,33333333	33,33333333	280
104	1	1	1	-1	7	69	57	54,54545455	18,18181818	18,18181818	9,090909091	11	40	30	30	275
104	1	1	3	1	15	26	32	52,38095238	19,04761905	14,28571429	14,28571429	12	36,36363636	27,27272727	36,36363636	245
104	1	1	2	0	13	26	32	41,17647059	17,64705882	11,76470588	29,41176471	13	33,33333333	33,33333333	33,33333333	210
104	1	1	3	1	100	67	75	40,4040404	27,77777778	24,74747475	7,070707071	14	30,76923077	30,76923077	38,46153846	445
104	1	1	2	0	100	67	66	39,28571429	27,55102041	24,48979592	8,673469388	15	28,57142857	35,71428571	35,71428571	665
104	1	1	1	-1	100	71	71	42,42424242	27,27272727	24,74747475	5,555555556	16	33,33333333	33,33333333	33,33333333	900
105	1	1	2	0	10	24	17	25	25	8,333333333	41,66666667	1	0	0	0	-35
105	1	1	1	-1	5	15	0	0	20	0	80	2	100	0	0	-60
105	1	1	3	1	16	15	0	25	25	10	40	3	50	0	50	-110
105	1	1	1	-1	1	72	41	100	0	0	0	4	66,66666667	0	33,33333333	-115
105	1	1	2	0	34	82	82	34	32	16	18	5	50	25	25	-165
105	1	1	3	1	100	71	67	40,32258065	27,95698925	23,11827957	8,602150538	6	40	20	40	-20
105	1	1	2	0	5	40	5	42,85714286	28,57142857	14,28571429	14,28571429	7	33,33333333	33,33333333	33,33333333	-30
105	1	1	2	0	15	42	24	42,85714286	28,57142857	14,28571429	14,28571429	8	28,57142857	42,85714286	28,57142857	-60
105	1	1	1	-1	3	49	26	40	20	20	20	9	37,5	37,5	25	-60
105	1	1	3	1	100	75	36	37,36842105	28,94736842	23,68421053	10	10	33,33333333	33,33333333	33,33333333	115
105	1	1	1	-1	1	75	36	0	0	0	100	11	40	30	30	110
105	1	1	3	1	13	89	24	52,63157895	15,78947368	15,78947368	15,78947368	12	36,36363636	27,27272727	36,36363636	90
105	1	1	2	0	4	89	24	50	16,66666667	16,66666667	16,66666667	13	33,33333333	33,33333333	33,33333333	85
105	1	1	3	1	100	87	70	44,23076923	26,44230769	25,96153846	3,365384615	14	30,76923077	30,76923077	38,46153846	395
105	1	1	2	0	4	96	24	33,33333333	16,66666667	16,66666667	33,33333333	15	28,57142857	35,71428571	35,71428571	390
105	1	1	1	-1	1	91	19	100	0	0	0	16	33,33333333	33,33333333	33,33333333	385
105	1	1	3	1	100	74	75	45,19230769	26,92307692	25,96153846	1,923076923	17	31,25	31,25	37,5	695
105	1	1	1	-1	6	34	35	50	20	20	10	18	35,29411765	29,41176471	35,29411765	695
105	1	1	3	1	5	44	16	60	0	0	40	19	33,33333333	27,77777778	38,88888889	670
105	1	1	1	-1	11	42	19	36,84210526	21,05263158	21,05263158	21,05263158	20	36,84210526	26,31578947	36,84210526	675
105	1	1	2	0	11	62	37	52,63157895	21,05263158	21,05263158	5,263157895	21	35	30	35	680
105	1	1	1	-1	1	10	10	0	0	0	100	22	38,0952381	28,57142857	33,33333333	675
105	1	1	3	1	10	87	24	50	16,66666667	8,333333333	25	23	36,36363636	27,27272727	36,36363636	640
106	1	1	2	0	73	62	42	34,96503497	28,67132867	24,47552448	11,88811189	1	0	0	0	160
106	1	1	1	-1	21	42	42	38,70967742	22,58064516	16,12903226	22,58064516	2	100	0	0	130
106	1	1	3	1	100	57	49	35,71428571	28,57142857	22,52747253	13,18681319	3	50	0	50	245
106	1	1	1	-1	69	62	57	33,85826772	28,34645669	22,83464567	14,96062992	4	66,66666667	0	33,33333333	335
106	1	1	2	0	87	71	54	38,67403315	26,51933702	25,96685083	8,839779006	5	50	25	25	605
106	1	1	3	1	77	72	57	42,03821656	25,47770701	25,47770701	7,006369427	6	40	20	40	820
106	1	1	2	0	94	65	57	43,40659341	24,72527473	24,17582418	7,692307692	7	33,33333333	33,33333333	33,33333333	1010
106	1	1	2	0	15	65	35	48	24	20	8	8	28,57142857	42,85714286	28,57142857	1010
106	1	1	1	-1	100	61	57	38,58695652	27,7173913	22,82608696	10,86956522	9	37,5	37,5	25	1140
107	1	1	2	0	100	41	60	33,33333333	30,45977011	21,26436782	14,94252874	1	0	0	0	55
107	1	1	1	-1	100	47	45	34,65909091	29,54545455	21,59090909	14,20454545	2	100	0	0	125
107	1	1	3	1	100	52	42	35,48387097	28,49462366	23,11827957	12,90322581	3	50	0	50	270
107	1	1	1	-1	100	46	59	35,63829787	27,12765957	23,40425532	13,82978723	4	66,66666667	0	33,33333333	430
107	1	1	2	0	100	57	40	35,78947368	28,94736842	23,68421053	11,57894737	5	50	25	25	605
107	1	1	3	1	100	72	30	46,42857143	26,53061224	24,48979592	2,551020408	6	40	20	40	825
108	1	1	2	0	100	24	40	31,70731707	32,31707317	19,51219512	16,46341463	1	0	0	0	-20
108	1	1	1	-1	100	35	44	32,55813953	30,23255814	20,93023256	16,27906977	2	100	0	0	20
108	1	1	3	1	100	61	44	34,57446809	28,19148936	23,40425532	13,82978723	3	50	0	50	180
108	1	1	1	-1	100	57	44	42,34693878	26,02040816	24,48979592	7,142857143	4	66,66666667	0	33,33333333	400
108	1	1	2	0	100	77	61	40,59405941	27,22772277	25,24752475	6,930693069	5	50	25	25	665
108	1	1	3	1	100	75	64	36,26373626	28,57142857	22,52747253	12,63736264	6	40	20	40	780
109	1	1	2	0	100	69	67	35,95505618	29,7752809	21,91011236	12,35955056	1	0	0	0	85
109	1	1	1	-1	21	80	29	37,14285714	22,85714286	20	20	2	100	0	0	85
109	1	1	3	1	100	77	82	38,04347826	28,80434783	22,82608696	10,32608696	3	50	0	50	215
109	1	1	1	-1	73	81	42	42,55319149	26,95035461	24,11347518	6,382978723	4	66,66666667	0	33,33333333	360
109	1	1	2	0	12	89	27	55	20	20	5	5	50	25	25	360
109	1	1	3	1	9	82	22	60	20	20	0	6	40	20	40	360
109	1	1	2	0	9	80	15	61,53846154	23,07692308	15,38461538	0	7	33,33333333	33,33333333	33,33333333	345
109	1	1	2	0	16	75	30	50	23,33333333	23,33333333	3,333333333	8	28,57142857	42,85714286	28,57142857	370
109	1	1	1	-1	1	75	30	0	0	0	100	9	37,5	37,5	25	365
109	1	1	3	1	5	74	34	80	0	0	20	10	33,33333333	33,33333333	33,33333333	340
109	1	1	1	-1	1	74	34	0	0	0	100	11	40	30	30	335
109	1	1	3	1	19	75	21	51,61290323	19,35483871	19,35483871	9,677419355	12	36,36363636	27,27272727	36,36363636	330
109	1	1	2	0	11	71	39	58,82352941	17,64705882	17,64705882	5,882352941	13	33,33333333	33,33333333	33,33333333	320
109	1	1	3	1	100	82	79	45,23809524	26,19047619	26,19047619	2,380952381	14	30,76923077	30,76923077	38,46153846	645
109	1	1	2	0	10	75	39	56,25	18,75	18,75	6,25	15	28,57142857	35,71428571	35,71428571	640
109	1	1	1	-1	10	66	56	50	18,75	18,75	12,5	16	33,33333333	33,33333333	33,33333333	635
109	1	1	3	1	9	72	35	53,33333333	20	20	6,666666667	17	31,25	31,25	37,5	635
109	1	1	1	-1	5	80	41	36,36363636	27,27272727	27,27272727	9,090909091	18	35,29411765	29,41176471	35,29411765	655
109	1	1	3	1	14	66	47	42,30769231	23,07692308	23,07692308	11,53846154	19	33,33333333	27,77777778	38,88888889	675
109	1	1	1	-1	2	54	31	50	0	0	50	20	36,84210526	26,31578947	36,84210526	665
109	1	1	2	0	14	66	32	60	20	15	5	21	35	30	35	640
109	1	1	1	-1	2	100	0	50	0	0	50	22	38,0952381	28,57142857	33,33333333	630
110	1	1	2	0	100	36	51	30,72289157	31,92771084	19,87951807	17,46987952	1	0	0	0	-5
110	1	1	1	-1	15	36	24	38,0952381	23,80952381	14,28571429	23,80952381	2	100	0	0	-35
110	1	1	3	1	100	41	42	34,44444444	28,88888889	22,22222222	14,44444444	3	50	0	50	65
110	1	1	1	-1	13	29	15	42,10526316	21,05263158	15,78947368	21,05263158	4	66,66666667	0	33,33333333	45
110	1	1	2	0	32	32	35	31,48148148	27,77777778	20,37037037	20,37037037	5	50	25	25	50
110	1	1	3	1	34	35	30	41,66666667	25	21,66666667	11,66666667	6	40	20	40	75
110	1	1	2	0	5	54	47	42,85714286	28,57142857	14,28571429	14,28571429	7	33,33333333	33,33333333	33,33333333	65
110	1	1	2	0	18	54	37	43,75	21,875	21,875	12,5	8	28,57142857	42,85714286	28,57142857	80
110	1	1	1	-1	100	66	59	43,06930693	25,74257426	25,24752475	5,940594059	9	37,5	37,5	25	345
110	1	1	3	1	14	49	41	54,16666667	20,83333333	20,83333333	4,166666667	10	33,33333333	33,33333333	33,33333333	350
110	1	1	1	-1	4	30	21	75	25	0	0	11	40	30	30	330
110	1	1	3	1	12	46	32	50	22,22222222	16,66666667	11,11111111	12	36,36363636	27,27272727	36,36363636	315
111	1	1	2	0	100	30	51	35,39325843	29,7752809	21,91011236	12,92134831	1	0	0	0	85
111	1	1	1	-1	100	50	51	33,14606742	29,21348315	21,91011236	15,73033708	2	100	0	0	170
111	1	1	3	1	100	75	51	36,70212766	28,19148936	23,40425532	11,70212766	3	50	0	50	330
111	1	1	1	-1	100	45	51	39,13043478	27,7173913	22,82608696	10,32608696	4	66,66666667	0	33,33333333	460
111	1	1	2	0	100	60	51	33,5	27,5	25	14	5	50	25	25	710
111	1	1	3	1	100	34	51	40,30612245	26,53061224	24,48979592	8,673469388	6	40	20	40	930
112	1	1	2	0	25	90	25	34,14634146	21,95121951	19,51219512	24,3902439	1	0	0	0	-5
112	1	1	1	-1	9	74	56	46,15384615	23,07692308	15,38461538	15,38461538	2	100	0	0	-20
112	1	1	3	1	14	85	29	40	15	15	30	3	50	0	50	-45
112	1	1	1	-1	100	77	67	33,70786517	29,21348315	21,91011236	15,16853933	4	66,66666667	0	33,33333333	40
112	1	1	2	0	12	82	32	33,33333333	22,22222222	16,66666667	27,77777778	5	50	25	25	25
112	1	1	3	1	21	86	31	39,39393939	24,24242424	18,18181818	18,18181818	6	40	20	40	10
112	1	1	2	0	19	100	0	37,03703704	22,22222222	14,81481481	25,92592593	7	33,33333333	33,33333333	33,33333333	-25
112	1	1	2	0	5	100	0	28,57142857	14,28571429	14,28571429	42,85714286	8	28,57142857	42,85714286	28,57142857	-35
112	1	1	1	-1	18	74	30	32,14285714	28,57142857	17,85714286	21,42857143	9	37,5	37,5	25	-50
112	1	1	3	1	100	74	77	41	27	25	7	10	33,33333333	33,33333333	33,33333333	200
112	1	1	1	-1	20	80	27	47,05882353	20,58823529	20,58823529	11,76470588	11	40	30	30	205
112	1	1	3	1	20	84	19	60	16,66666667	16,66666667	6,666666667	12	36,36363636	27,27272727	36,36363636	180
112	1	1	2	0	18	67	12	53,33333333	20	20	6,666666667	13	33,33333333	33,33333333	33,33333333	180
112	1	1	3	1	100	85	79	43,33333333	26,66666667	26,19047619	3,80952381	14	30,76923077	30,76923077	38,46153846	505
112	1	1	2	0	100	89	70	42	27	25	6	15	28,57142857	35,71428571	35,71428571	755
113	1	1	2	0	100	69	49	40,10416667	27,60416667	23,95833333	8,333333333	1	0	0	0	190
113	1	1	1	-1	100	60	44	37,36263736	28,02197802	22,52747253	12,08791209	2	100	0	0	305
113	1	1	3	1	15	69	20	47,82608696	17,39130435	17,39130435	17,39130435	3	50	0	50	290
113	1	1	1	-1	100	65	62	38,54166667	27,08333333	23,95833333	10,41666667	4	66,66666667	0	33,33333333	480
113	1	1	2	0	100	79	76	40,5	27,5	25	7	5	50	25	25	730
113	1	1	3	1	100	64	41	41,41414141	26,26262626	24,74747475	7,575757576	6	40	20	40	965
113	1	1	2	0	68	69	30	45,23809524	26,98412698	23,01587302	4,761904762	7	33,33333333	33,33333333	33,33333333	1060
113	1	1	2	0	56	84	66	43,75	25	25	6,25	8	28,57142857	42,85714286	28,57142857	1200
114	1	1	2	0	25	45	51	24,24242424	27,27272727	12,12121212	36,36363636	1	0	0	0	-65
114	1	1	1	-1	25	39	25	39,39393939	27,27272727	12,12121212	21,21212121	2	100	0	0	-130
114	1	1	3	1	37	39	25	33,33333333	26,31578947	17,54385965	22,80701754	3	50	0	50	-165
114	1	1	1	-1	1	39	25	0	0	0	100	4	66,66666667	0	33,33333333	-170
114	1	1	2	0	50	39	25	29,76190476	29,76190476	20,23809524	20,23809524	5	50	25	25	-165
114	1	1	3	1	100	60	54	31,52173913	28,26086957	22,82608696	17,39130435	6	40	20	40	-35
114	1	1	2	0	29	64	36	41,86046512	23,25581395	16,27906977	18,60465116	7	33,33333333	33,33333333	33,33333333	-75
114	1	1	2	0	9	40	42	38,46153846	23,07692308	15,38461538	23,07692308	8	28,57142857	42,85714286	28,57142857	-90
114	1	1	1	-1	1	40	42	0	0	0	100	9	37,5	37,5	25	-95
114	1	1	3	1	8	46	44	25	25	16,66666667	33,33333333	10	33,33333333	33,33333333	33,33333333	-105
114	1	1	1	-1	1	46	44	100	0	0	0	11	40	30	30	-110
114	1	1	3	1	3	46	40	66,66666667	0	0	33,33333333	12	36,36363636	27,27272727	36,36363636	-125
114	1	1	2	0	4	22	0	50	25	0	25	13	33,33333333	33,33333333	33,33333333	-145
114	1	1	3	1	11	25	17	42,10526316	21,05263158	21,05263158	15,78947368	14	30,76923077	30,76923077	38,46153846	-140
114	1	1	2	0	100	71	35	40,29126214	26,69902913	25,72815534	7,281553398	15	28,57142857	35,71428571	35,71428571	155
114	1	1	1	-1	1	0	0	0	0	0	100	16	33,33333333	33,33333333	33,33333333	150
114	1	1	3	1	18	45	41	43,33333333	20	20	16,66666667	17	31,25	31,25	37,5	150
114	1	1	1	-1	8	64	55	33,33333333	25	16,66666667	25	18	35,29411765	29,41176471	35,29411765	140
114	1	1	3	1	100	70	50	42,5	25	25	7,5	19	33,33333333	27,77777778	38,88888889	390
114	1	1	1	-1	100	61	72	35	29,44444444	22,22222222	13,33333333	20	36,84210526	26,31578947	36,84210526	490
115	1	1	2	0	96	20	51	23,94366197	35,91549296	16,1971831	23,94366197	1	0	0	0	-135
115	1	1	1	-1	15	32	21	35,29411765	29,41176471	5,882352941	29,41176471	2	100	0	0	-195
115	1	1	3	1	35	11	55	25,53191489	29,78723404	12,76595745	31,91489362	3	50	0	50	-280
115	1	1	1	-1	87	66	30	32,62411348	31,91489362	19,14893617	16,31205674	4	66,66666667	0	33,33333333	-310
115	1	1	2	0	69	67	47	34,81481481	26,66666667	24,44444444	14,07407407	5	50	25	25	-160
115	1	1	3	1	11	60	14	41,17647059	17,64705882	17,64705882	23,52941176	6	40	20	40	-170
115	1	1	2	0	19	77	20	45,16129032	22,58064516	19,35483871	12,90322581	7	33,33333333	33,33333333	33,33333333	-175
115	1	1	2	0	100	70	49	40,72164948	25,77319588	24,22680412	9,278350515	8	28,57142857	42,85714286	28,57142857	30
115	1	1	1	-1	67	81	61	42,10526316	25,56390977	24,81203008	7,518796992	9	37,5	37,5	25	190
116	1	1	2	0	100	54	35	31,11111111	29,44444444	22,22222222	17,22222222	1	0	0	0	100
116	1	1	1	-1	3	0	0	0	0	0	100	2	100	0	0	85
116	1	1	3	1	100	49	42	33,33333333	29,88505747	21,26436782	15,51724138	3	50	0	50	140
116	1	1	1	-1	1	0	0	0	0	0	100	4	66,66666667	0	33,33333333	135
116	1	1	2	0	100	65	42	32,8125	29,16666667	23,95833333	14,0625	5	50	25	25	325
116	1	1	3	1	10	91	5	43,75	25	18,75	12,5	6	40	20	40	320
116	1	1	2	0	3	94	0	100	0	0	0	7	33,33333333	33,33333333	33,33333333	305
116	1	1	2	0	15	94	25	40,74074074	22,22222222	22,22222222	14,81481481	8	28,57142857	42,85714286	28,57142857	320
116	1	1	1	-1	100	59	62	39,28571429	26,02040816	24,48979592	10,20408163	9	37,5	37,5	25	540
116	1	1	3	1	100	76	66	40,0990099	26,73267327	25,24752475	7,920792079	10	33,33333333	33,33333333	33,33333333	805
116	1	1	1	-1	4	81	40	25	0	0	75	11	40	30	30	785
116	1	1	3	1	100	61	60	32,94117647	31,17647059	20,58823529	15,29411765	12	36,36363636	27,27272727	36,36363636	810
117	1	1	2	0	100	62	57	32,18390805	30,45977011	21,26436782	16,09195402	1	0	0	0	55
117	1	1	1	-1	40	40	37	37,93103448	25,86206897	15,51724138	20,68965517	2	100	0	0	-10
117	1	1	3	1	100	64	56	34,26966292	29,7752809	21,91011236	14,04494382	3	50	0	50	75
117	1	1	1	-1	100	59	56	35,10638298	27,12765957	23,40425532	14,36170213	4	66,66666667	0	33,33333333	235
117	1	1	2	0	100	45	56	32,06521739	29,89130435	22,82608696	15,2173913	5	50	25	25	365
117	1	1	3	1	100	45	44	32,75862069	29,88505747	21,26436782	16,09195402	6	40	20	40	420
117	1	1	2	0	29	55	42	40,42553191	21,27659574	19,14893617	19,14893617	7	33,33333333	33,33333333	33,33333333	410
117	1	1	2	0	16	55	47	38,46153846	23,07692308	19,23076923	19,23076923	8	28,57142857	42,85714286	28,57142857	405
118	1	1	2	0	25	36	12	34,28571429	25,71428571	14,28571429	25,71428571	1	0	0	0	-50
118	1	1	1	-1	29	59	45	37,77777778	22,22222222	17,77777778	22,22222222	2	100	0	0	-75
118	1	1	3	1	100	82	69	38,17204301	27,95698925	23,11827957	10,75268817	3	50	0	50	70
118	1	1	1	-1	83	77	44	39,7515528	26,08695652	24,22360248	9,937888199	4	66,66666667	0	33,33333333	240
118	1	1	2	0	21	61	46	42,85714286	22,85714286	20	14,28571429	5	50	25	25	240
118	1	1	3	1	100	72	67	40,90909091	26,26262626	24,74747475	8,080808081	6	40	20	40	475
118	1	1	2	0	23	70	32	46,15384615	20,51282051	20,51282051	12,82051282	7	33,33333333	33,33333333	33,33333333	480
118	1	1	2	0	22	72	60	38,0952381	26,19047619	23,80952381	11,9047619	8	28,57142857	42,85714286	28,57142857	520
118	1	1	1	-1	6	75	27	60	20	20	0	9	37,5	37,5	25	520
118	1	1	3	1	98	79	36	43,06930693	26,73267327	25,74257426	4,455445545	10	33,33333333	33,33333333	33,33333333	810
118	1	1	1	-1	100	74	29	41,66666667	27,08333333	23,95833333	7,291666667	11	40	30	30	1000
119	1	1	2	0	100	51	46	33,33333333	29,44444444	22,22222222	15	1	0	0	0	100
119	1	1	1	-1	28	51	30	41,30434783	21,73913043	19,56521739	17,39130435	2	100	0	0	95
119	1	1	3	1	100	75	69	41,32653061	26,53061224	24,48979592	7,653061224	3	50	0	50	315
119	1	1	1	-1	14	65	30	45	20	15	20	4	66,66666667	0	33,33333333	290
119	1	1	2	0	16	69	44	57,69230769	23,07692308	19,23076923	0	5	50	25	25	285
119	1	1	3	1	14	69	15	56,25	18,75	6,25	18,75	6	40	20	40	230
119	1	1	2	0	11	61	41	53,33333333	20	13,33333333	13,33333333	7	33,33333333	33,33333333	33,33333333	205
119	1	1	2	0	10	64	45	55,55555556	22,22222222	22,22222222	0	8	28,57142857	42,85714286	28,57142857	215
119	1	1	1	-1	4	70	12	50	16,66666667	16,66666667	16,66666667	9	37,5	37,5	25	210
119	1	1	3	1	100	96	77	47,57281553	26,21359223	25,72815534	0,485436893	10	33,33333333	33,33333333	33,33333333	505
119	1	1	1	-1	4	95	0	100	0	0	0	11	40	30	30	485
119	1	1	3	1	6	90	27	60	20	20	0	12	36,36363636	27,27272727	36,36363636	485
119	1	1	2	0	12	92	20	61,11111111	16,66666667	16,66666667	5,555555556	13	33,33333333	33,33333333	33,33333333	470
120	1	1	2	0	100	39	67	28,48101266	33,5443038	18,35443038	19,62025316	1	0	0	0	-65
120	1	1	1	-1	61	65	34	33,66336634	28,71287129	19,8019802	17,82178218	2	100	0	0	-70
120	1	1	3	1	100	70	69	35,48387097	27,95698925	23,11827957	13,44086022	3	50	0	50	75
120	1	1	1	-1	29	65	36	37,25490196	23,52941176	21,56862745	17,64705882	4	66,66666667	0	33,33333333	95
120	1	1	2	0	93	74	42	40,83769634	26,17801047	25,65445026	7,329842932	5	50	25	25	365
120	1	1	3	1	82	82	55	43,82716049	26,54320988	24,69135802	4,938271605	6	40	20	40	555
120	1	1	2	0	19	74	26	51,72413793	17,24137931	17,24137931	13,79310345	7	33,33333333	33,33333333	33,33333333	535
120	1	1	2	0	16	72	44	42,30769231	26,92307692	19,23076923	11,53846154	8	28,57142857	42,85714286	28,57142857	530
120	1	1	1	-1	4	12	16	25	0	0	75	9	37,5	37,5	25	510
120	1	1	3	1	100	80	79	37,09677419	29,03225806	23,11827957	10,75268817	10	33,33333333	33,33333333	33,33333333	655
167	0	-1	2	0	16	6	30	18,75	43,75	0	37,5	1	0	0	0	-80
167	0	-1	1	-1	9	10	9	33,33333333	11,11111111	0	55,55555556	2	100	0	0	-125
167	0	-1	2	0	100	31	42	35,25641026	33,33333333	17,94871795	13,46153846	3	50	50	0	-205
167	0	-1	1	-1	1	0	0	0	0	0	100	4	66,66666667	33,33333333	0	-210
167	0	-1	2	0	16	37	20	40,90909091	31,81818182	13,63636364	13,63636364	5	50	50	0	-245
167	0	-1	3	1	100	59	90	29,27927928	39,18918919	27,47747748	4,054054054	6	40	40	20	170
167	0	-1	2	0	19	54	37	34,48275862	31,03448276	17,24137931	17,24137931	7	33,33333333	50	16,66666667	150
167	0	-1	1	-1	2	0	100	0	0	0	100	8	42,85714286	42,85714286	14,28571429	140
167	0	-1	3	1	100	87	87	33,85826772	34,2519685	30,31496063	1,57480315	9	37,5	37,5	25	795
167	0	-1	2	0	16	72	41	50	26,92307692	19,23076923	3,846153846	10	33,33333333	44,44444444	22,22222222	790
167	0	-1	1	-1	2	0	0	0	0	0	100	11	40	40	20	780
167	0	-1	3	1	100	80	87	31,14035088	38,15789474	28,07017544	2,631578947	12	36,36363636	36,36363636	27,27272727	1240
167	0	-1	3	1	100	70	86	31,69642857	38,83928571	27,67857143	1,785714286	13	33,33333333	33,33333333	33,33333333	1670
168	0	-1	2	0	100	30	51	33,13953488	30,23255814	20,93023256	15,69767442	1	0	0	0	40
168	0	-1	1	-1	9	1	0	11,11111111	11,11111111	0	77,77777778	2	100	0	0	-5
168	0	-1	2	0	100	15	41	36,25	32,5	18,75	12,5	3	50	50	0	-55
168	0	-1	1	-1	4	0	0	50	0	0	50	4	66,66666667	33,33333333	0	-75
168	0	-1	2	0	100	41	45	43,60465116	30,23255814	20,93023256	5,23255814	5	50	50	0	-35
168	0	-1	3	1	100	65	76	33,46774194	35,08064516	29,83870968	1,612903226	6	40	40	20	575
168	0	-1	2	0	1	1	100	0	100	0	0	7	33,33333333	50	16,66666667	570
168	0	-1	1	-1	2	1	2	0	0	0	100	8	42,85714286	42,85714286	14,28571429	560
168	0	-1	3	1	100	71	84	32,62711864	36,86440678	28,81355932	1,694915254	9	37,5	37,5	25	1080
168	0	-1	2	0	3	7	7	20	20	20	40	10	33,33333333	44,44444444	22,22222222	1080
168	0	-1	1	-1	2	0	0	0	0	0	100	11	40	40	20	1070
169	0	-1	2	0	100	15	51	24,62686567	38,80597015	12,68656716	23,88059701	1	0	0	0	-245
169	0	-1	1	-1	100	15	17	29,46428571	9,821428571	5,357142857	55,35714286	2	100	0	0	-655
169	0	-1	2	0	100	31	54	31,08108108	35,13513514	16,21621622	17,56756757	3	50	50	0	-795
169	0	-1	1	-1	100	51	21	68,96551724	9,482758621	6,896551724	14,65517241	4	66,66666667	33,33333333	0	-1175
169	0	-1	2	0	100	17	39	35,11904762	30,95238095	20,23809524	13,69047619	5	50	50	0	-1165
170	0	-1	2	0	100	54	45	37,5	30,68181818	21,59090909	10,22727273	1	0	0	0	70
170	0	-1	3	1	100	70	82	31,89655172	38,79310345	28,44827586	0,862068966	2	0	0	100	560
170	0	-1	2	0	100	74	61	44,68085106	28,72340426	23,40425532	3,191489362	3	0	50	50	720
170	0	-1	1	-1	5	75	77	57,14285714	14,28571429	14,28571429	14,28571429	4	33,33333333	33,33333333	33,33333333	710
170	0	-1	2	0	73	69	52	45,75163399	28,10457516	26,14379085	0	5	25	50	25	945
170	0	-1	1	-1	1	100	100	33,33333333	33,33333333	33,33333333	0	6	40	40	20	955
170	0	-1	2	0	73	67	64	38,68613139	31,38686131	23,35766423	6,569343066	7	33,33333333	50	16,66666667	1070
170	0	-1	2	0	57	65	44	42,85714286	33,33333333	22,85714286	0,952380952	8	28,57142857	57,14285714	14,28571429	1145
171	0	-1	2	0	100	40	51	32,5	33,75	18,75	15	1	0	0	0	-50
171	0	-1	3	1	100	74	87	31,25	40,17857143	27,67857143	0,892857143	2	0	0	100	380
171	0	-1	2	0	100	71	55	39,20454545	30,68181818	21,59090909	8,522727273	3	0	50	50	450
171	0	-1	1	-1	12	20	25	62,5	12,5	12,5	12,5	4	33,33333333	33,33333333	33,33333333	420
171	0	-1	2	0	100	60	56	44,08602151	29,03225806	23,11827957	3,76344086	5	25	50	25	565
171	0	-1	1	-1	16	26	26	40	15	10	35	6	40	40	20	515
171	0	-1	2	0	100	70	66	40	30	22,22222222	7,777777778	7	33,33333333	50	16,66666667	615
172	0	-1	2	0	4	0	67	25	75	0	0	1	0	0	0	-20
172	0	-1	1	-1	1	0	0	0	0	0	100	2	100	0	0	-25
172	0	-1	1	-1	9	15	29	18,18181818	9,090909091	9,090909091	63,63636364	3	100	0	0	-55
172	0	-1	2	0	47	35	41	38,35616438	34,24657534	17,80821918	9,589041096	4	66,66666667	33,33333333	0	-95
172	0	-1	2	0	63	35	41	39,31623932	28,20512821	23,07692308	9,401709402	5	50	50	0	-5
172	0	-1	1	-1	1	100	0	100	0	0	0	6	60	40	0	300
172	0	-1	2	0	14	100	0	37,5	37,5	20,83333333	4,166666667	7	50	50	0	305
172	0	-1	2	0	1	100	0	100	0	0	0	8	42,85714286	57,14285714	0	300
172	0	-1	1	-1	1	0	0	0	0	0	100	9	50	50	0	295
172	0	-1	3	1	100	90	80	37,39837398	32,11382114	29,67479675	0,81300813	10	44,44444444	44,44444444	11,11111111	890
172	0	-1	3	1	100	94	84	38,0952381	31,34920635	30,15873016	0,396825397	11	40	40	20	1530
172	0	-1	3	1	100	87	72	35,77586207	34,05172414	28,44827586	1,724137931	12	36,36363636	36,36363636	27,27272727	2020
172	0	-1	2	0	2	87	72	50	50	0	0	13	33,33333333	41,66666667	25	2010
172	0	-1	1	-1	1	100	0	100	0	0	0	14	38,46153846	38,46153846	23,07692308	2005
172	0	-1	1	-1	1	100	0	100	0	0	0	15	42,85714286	35,71428571	21,42857143	2000
172	0	-1	2	0	1	100	0	100	0	0	0	16	40	40	20	1995
173	0	-1	2	0	100	44	51	28,57142857	33,76623377	17,53246753	20,12987013	1	0	0	0	-95
173	0	-1	1	-1	35	44	24	35,13513514	10,81081081	2,702702703	51,35135135	2	100	0	0	-255
173	0	-1	2	0	100	16	24	29,60526316	34,21052632	17,10526316	19,07894737	3	50	50	0	-365
173	0	-1	1	-1	33	15	19	33,33333333	7,692307692	7,692307692	51,28205128	4	66,66666667	33,33333333	0	-485
173	0	-1	2	0	100	60	52	40,10989011	28,57142857	22,52747253	8,791208791	5	50	50	0	-370
173	0	-1	3	1	100	60	74	25,55555556	48,33333333	22,22222222	3,888888889	6	40	40	20	-270
173	0	-1	2	0	16	30	31	40,90909091	27,27272727	13,63636364	18,18181818	7	33,33333333	50	16,66666667	-305
173	0	-1	1	-1	1	32	12	0	0	0	100	8	42,85714286	42,85714286	14,28571429	-310
174	0	-1	2	0	96	34	62	30,35714286	30,35714286	21,42857143	17,85714286	1	0	0	0	60
174	0	-1	1	-1	2	0	0	0	0	0	100	2	100	0	0	50
174	0	-1	2	0	13	7	34	31,57894737	31,57894737	15,78947368	21,05263158	3	50	50	0	30
174	0	-1	1	-1	3	11	14	33,33333333	0	0	66,66666667	4	66,66666667	33,33333333	0	15
174	0	-1	2	0	19	44	29	37,93103448	31,03448276	17,24137931	13,79310345	5	50	50	0	-5
174	0	-1	3	1	100	70	80	29,12621359	42,23300971	25,72815534	2,912621359	6	40	40	20	290
174	0	-1	2	0	13	40	31	36,84210526	31,57894737	15,78947368	15,78947368	7	33,33333333	50	16,66666667	270
174	0	-1	1	-1	1	0	0	0	0	0	100	8	42,85714286	42,85714286	14,28571429	265
174	0	-1	3	1	100	62	80	31,85840708	38,49557522	27,87610619	1,769911504	9	37,5	37,5	25	710
174	0	-1	2	0	13	62	45	39,13043478	26,08695652	21,73913043	13,04347826	10	33,33333333	44,44444444	22,22222222	720
174	0	-1	1	-1	2	29	29	0	0	0	100	11	40	40	20	710
174	0	-1	3	1	100	79	82	31,08108108	39,18918919	27,47747748	2,252252252	12	36,36363636	36,36363636	27,27272727	1125
174	0	-1	3	1	100	79	87	31,01851852	40,27777778	26,85185185	1,851851852	13	33,33333333	33,33333333	33,33333333	1495
174	0	-1	2	0	18	32	87	32,14285714	28,57142857	17,85714286	21,42857143	14	30,76923077	38,46153846	30,76923077	1480
174	0	-1	1	-1	1	0	15	0	0	0	100	15	35,71428571	35,71428571	28,57142857	1475
175	0	-1	2	0	28	34	24	36,84210526	36,84210526	13,15789474	13,15789474	1	0	0	0	-65
175	0	-1	1	-1	4	10	11	25	0	0	75	2	100	0	0	-85
175	0	-1	2	0	19	27	11	40	36	12	12	3	50	50	0	-135
175	0	-1	1	-1	7	70	27	55,55555556	11,11111111	11,11111111	22,22222222	4	66,66666667	33,33333333	0	-155
175	0	-1	2	0	40	59	36	38,88888889	35,18518519	12,96296296	12,96296296	5	50	50	0	-250
175	0	-1	3	1	100	66	74	25	46,27659574	23,40425532	5,319148936	6	40	40	20	-90
175	0	-1	2	0	16	50	74	40,90909091	31,81818182	13,63636364	13,63636364	7	33,33333333	50	16,66666667	-125
175	0	-1	1	-1	1	50	74	0	0	0	100	8	42,85714286	42,85714286	14,28571429	-130
175	0	-1	3	1	100	80	81	32,08333333	36,25	29,16666667	2,5	9	37,5	37,5	25	420
175	0	-1	2	0	100	67	41	42,85714286	28,57142857	22,52747253	6,043956044	10	33,33333333	44,44444444	22,22222222	535
175	0	-1	1	-1	1	0	0	0	0	0	100	11	40	40	20	530
175	0	-1	3	1	100	75	70	31,57894737	38,15789474	28,07017544	2,192982456	12	36,36363636	36,36363636	27,27272727	990
176	0	-1	2	0	32	39	37	32,60869565	32,60869565	15,2173913	19,56521739	1	0	0	0	-55
176	0	-1	1	-1	2	4	34	0	0	0	100	2	100	0	0	-65
176	0	-1	2	0	30	41	46	38	28	20	14	3	50	50	0	-65
176	0	-1	1	-1	4	25	5	25	0	0	75	4	66,66666667	33,33333333	0	-85
176	0	-1	2	0	100	36	51	41,35802469	32,09876543	19,13580247	7,407407407	5	50	50	0	-120
176	0	-1	3	1	100	74	86	32,77310924	36,55462185	28,99159664	1,680672269	6	40	40	20	415
176	0	-1	2	0	97	91	55	47,69230769	26,66666667	25,12820513	0,512820513	7	33,33333333	50	16,66666667	665
176	0	-1	1	-1	8	91	11	60	10	10	20	8	42,85714286	42,85714286	14,28571429	640
176	0	-1	3	1	100	85	92	32,6446281	35,95041322	29,33884298	2,066115702	9	37,5	37,5	25	1205
176	0	-1	2	0	100	72	64	43,01075269	27,95698925	23,11827957	5,913978495	10	33,33333333	44,44444444	22,22222222	1350
176	0	-1	1	-1	1	0	0	0	0	0	100	11	40	40	20	1345
177	0	-1	2	0	100	55	42	39,02439024	32,92682927	19,51219512	8,536585366	1	0	0	0	-20
177	0	-1	3	1	100	55	42	30,70175439	39,47368421	28,07017544	1,754385965	2	0	0	100	440
177	0	-1	2	0	11	59	30	41,17647059	17,64705882	17,64705882	23,52941176	3	0	50	50	430
177	0	-1	1	-1	6	71	9	66,66666667	16,66666667	0	16,66666667	4	33,33333333	33,33333333	33,33333333	400
177	0	-1	2	0	10	70	30	64,28571429	21,42857143	14,28571429	0	5	25	50	25	380
177	0	-1	1	-1	3	49	30	40	20	20	20	6	40	40	20	380
177	0	-1	2	0	10	67	30	64,28571429	21,42857143	14,28571429	0	7	33,33333333	50	16,66666667	360
177	0	-1	2	0	8	61	30	50	25	16,66666667	8,333333333	8	28,57142857	57,14285714	14,28571429	350
177	0	-1	3	1	100	90	86	33,46153846	34,61538462	30,76923077	1,153846154	9	25	50	25	1050
177	0	-1	1	-1	2	100	100	25	25	25	25	10	33,33333333	44,44444444	22,22222222	1055
177	0	-1	1	-1	2	100	100	25	25	25	25	11	40	40	20	1060
177	0	-1	3	1	100	82	81	33,46456693	35,43307087	30,31496063	0,787401575	12	36,36363636	36,36363636	27,27272727	1715
177	0	-1	3	1	100	82	80	33,05084746	38,13559322	28,81355932	0	13	33,33333333	33,33333333	33,33333333	2235
177	0	-1	2	0	7	87	29	54,54545455	18,18181818	18,18181818	9,090909091	14	30,76923077	38,46153846	30,76923077	2230
177	0	-1	1	-1	4	69	35	25	25	0	50	15	35,71428571	35,71428571	28,57142857	2210
178	0	-1	2	0	72	26	51	29,31034483	36,20689655	18,96551724	15,51724138	1	0	0	0	-30
178	0	-1	3	1	100	65	69	30,67226891	37,81512605	28,99159664	2,521008403	2	0	0	100	505
178	0	-1	2	0	10	31	37	50	18,75	18,75	12,5	3	0	50	50	500
178	0	-1	1	-1	1	0	0	0	100	0	0	4	33,33333333	33,33333333	33,33333333	495
178	0	-1	2	0	20	0	0	44,44444444	25	22,22222222	8,333333333	5	25	50	25	515
178	0	-1	1	-1	1	0	0	0	100	0	0	6	40	40	20	510
178	0	-1	2	0	22	0	0	50	27,5	22,5	0	7	33,33333333	50	16,66666667	535
178	0	-1	2	0	1	0	0	0	100	0	0	8	28,57142857	57,14285714	14,28571429	530
178	0	-1	3	1	100	85	84	34,09090909	34,09090909	31,06060606	0,757575758	9	25	50	25	1260
178	0	-1	1	-1	1	0	0	0	100	0	0	10	33,33333333	44,44444444	22,22222222	1255
178	0	-1	1	-1	1	1	0	0	100	0	0	11	40	40	20	1250
178	0	-1	3	1	100	75	77	34,84848485	34,09090909	31,06060606	0	12	36,36363636	36,36363636	27,27272727	1980
178	0	-1	3	1	100	79	85	33,46774194	36,29032258	29,83870968	0,403225806	13	33,33333333	33,33333333	33,33333333	2590
178	0	-1	2	0	3	5	72	40	40	20	0	14	30,76923077	38,46153846	30,76923077	2590
178	0	-1	1	-1	1	0	0	33,33333333	33,33333333	33,33333333	0	15	35,71428571	35,71428571	28,57142857	2600
179	0	-1	2	0	45	16	29	26,15384615	32,30769231	15,38461538	26,15384615	1	0	0	0	-75
179	0	-1	1	-1	3	0	0	0	0	0	100	2	100	0	0	-90
179	0	-1	2	0	98	42	0	32,27848101	32,91139241	18,98734177	15,82278481	3	50	50	0	-130
179	0	-1	1	-1	9	61	10	36,36363636	9,090909091	9,090909091	45,45454545	4	66,66666667	33,33333333	0	-160
179	0	-1	2	0	51	37	10	35,80246914	30,86419753	18,51851852	14,81481481	5	50	50	0	-190
179	0	-1	3	1	100	71	72	28,6407767	42,23300971	25,72815534	3,398058252	6	40	40	20	105
179	0	-1	2	0	99	80	66	43,57541899	29,05027933	22,34636872	5,027932961	7	33,33333333	50	16,66666667	210
179	0	-1	1	-1	2	100	0	50	0	0	50	8	42,85714286	42,85714286	14,28571429	200
179	0	-1	3	1	100	100	0	30,90909091	39,54545455	27,27272727	2,272727273	9	37,5	37,5	25	600
180	0	-1	2	0	100	14	60	27,94117647	38,23529412	13,23529412	20,58823529	1	0	0	0	-230
180	0	-1	1	-1	100	65	6	51,85185185	10,18518519	3,703703704	34,25925926	2	100	0	0	-670
180	0	-1	2	0	100	60	76	36,30952381	30,95238095	20,23809524	12,5	3	50	50	0	-660
180	0	-1	1	-1	8	17	9	70	10	10	10	4	66,66666667	33,33333333	0	-685
180	0	-1	2	0	100	74	86	42,30769231	28,57142857	22,52747253	6,593406593	5	50	50	0	-570
180	0	-1	3	1	100	70	90	28,6407767	42,23300971	25,72815534	3,398058252	6	40	40	20	-275
181	0	-1	2	0	100	22	51	34,56790123	32,09876543	19,13580247	14,19753086	1	0	0	0	-35
181	0	-1	1	-1	1	0	26	0	0	0	100	2	100	0	0	-40
181	0	-1	2	0	50	22	37	37,17948718	30,76923077	17,94871795	14,1025641	3	50	50	0	-80
181	0	-1	1	-1	2	0	24	0	0	0	100	4	66,66666667	33,33333333	0	-90
181	0	-1	2	0	100	56	67	41,11111111	28,88888889	22,22222222	7,777777778	5	50	50	0	10
181	0	-1	3	1	100	79	80	33,6	34,8	30	1,6	6	40	40	20	635
181	0	-1	2	0	96	65	61	45,55555556	28,88888889	23,33333333	2,222222222	7	33,33333333	50	16,66666667	785
181	0	-1	1	-1	1	0	35	0	0	0	100	8	42,85714286	42,85714286	14,28571429	780
181	0	-1	3	1	100	75	76	34,03361345	36,55462185	28,99159664	0,420168067	9	37,5	37,5	25	1315
182	0	-1	2	0	100	19	51	32,27848101	32,91139241	18,35443038	16,4556962	1	0	0	0	-65
182	0	-1	1	-1	14	24	14	35,71428571	7,142857143	0	57,14285714	2	100	0	0	-135
182	0	-1	2	0	100	64	14	38,125	32,5	18,75	10,625	3	50	50	0	-185
182	0	-1	1	-1	1	64	14	0	0	0	100	4	66,66666667	33,33333333	0	-190
182	0	-1	2	0	100	75	14	40,4494382	29,21348315	21,91011236	8,426966292	5	50	50	0	-105
182	0	-1	3	1	100	92	91	34,8	34,8	30	0,4	6	40	40	20	520
182	0	-1	2	0	42	65	91	43,93939394	28,78787879	18,18181818	9,090909091	7	33,33333333	50	16,66666667	490
182	0	-1	1	-1	1	65	91	0	0	0	100	8	42,85714286	42,85714286	14,28571429	485
182	0	-1	3	1	100	77	85	33,47457627	36,86440678	28,81355932	0,847457627	9	37,5	37,5	25	1005
183	0	-1	2	0	29	65	35	39,21568627	27,45098039	21,56862745	11,76470588	1	0	0	0	20
183	0	-1	1	-1	4	16	0	0	0	0	100	2	100	0	0	0
183	0	-1	2	0	18	61	31	43,33333333	26,66666667	20	10	3	50	50	0	0
183	0	-1	1	-1	1	0	31	0	0	0	100	4	66,66666667	33,33333333	0	-5
183	0	-1	2	0	41	60	44	42,85714286	30,15873016	17,46031746	9,523809524	5	50	50	0	-45
183	0	-1	3	1	100	86	82	35	33,46153846	30,76923077	0,769230769	6	40	40	20	655
183	0	-1	2	0	10	74	46	38,88888889	33,33333333	22,22222222	5,555555556	7	33,33333333	50	16,66666667	665
183	0	-1	1	-1	1	0	46	0	0	0	100	8	42,85714286	42,85714286	14,28571429	660
183	0	-1	3	1	100	91	90	35	33,46153846	30,76923077	0,769230769	9	37,5	37,5	25	1360
183	0	-1	2	0	5	74	47	44,44444444	33,33333333	22,22222222	0	10	33,33333333	44,44444444	22,22222222	1365
183	0	-1	1	-1	1	0	0	0	0	0	100	11	40	40	20	1360
183	0	-1	3	1	100	89	94	35,82089552	32,46268657	31,34328358	0,373134328	12	36,36363636	36,36363636	27,27272727	2120
183	0	-1	3	1	100	91	91	34,88372093	33,72093023	30,62015504	0,775193798	13	33,33333333	33,33333333	33,33333333	2805
183	0	-1	2	0	1	0	46	0	100	0	0	14	30,76923077	38,46153846	30,76923077	2800
183	0	-1	1	-1	1	0	0	0	0	0	100	15	35,71428571	35,71428571	28,57142857	2795
183	0	-1	2	0	1	0	45	0	100	0	0	16	33,33333333	40	26,66666667	2790
184	0	-1	2	0	16	50	51	16,66666667	33,33333333	16,66666667	33,33333333	1	0	0	0	-20
184	0	-1	3	1	100	42	75	26,5625	46,875	23,95833333	2,604166667	2	0	0	100	170
184	0	-1	2	0	3	42	75	0	33,33333333	0	66,66666667	3	0	50	50	155
184	0	-1	1	-1	3	0	25	0	33,33333333	0	66,66666667	4	33,33333333	33,33333333	33,33333333	140
184	0	-1	2	0	100	47	25	32,27848101	34,17721519	18,35443038	15,18987342	5	25	50	25	75
184	0	-1	1	-1	2	100	100	33,33333333	33,33333333	33,33333333	0	6	40	40	20	95
184	0	-1	2	0	100	46	100	34,17721519	34,17721519	18,35443038	13,29113924	7	33,33333333	50	16,66666667	30
184	0	-1	2	0	100	61	52	39,13043478	29,34782609	22,82608696	8,695652174	8	28,57142857	57,14285714	14,28571429	160
184	0	-1	3	1	100	61	85	27,22772277	44,55445545	25,24752475	2,97029703	9	25	50	25	425
184	0	-1	1	-1	1	0	30	0	100	0	0	10	33,33333333	44,44444444	22,22222222	420
184	0	-1	1	-1	2	0	31	0	50	0	50	11	40	40	20	410
185	0	-1	2	0	100	42	45	37,35632184	31,03448276	21,26436782	10,34482759	1	0	0	0	55
185	0	-1	3	1	100	65	64	31,62393162	38,46153846	28,63247863	1,282051282	2	0	0	100	560
185	0	-1	2	0	100	57	42	41,57303371	30,33707865	21,91011236	6,179775281	3	0	50	50	645
185	0	-1	1	-1	6	21	19	62,5	12,5	12,5	12,5	4	33,33333333	33,33333333	33,33333333	630
185	0	-1	2	0	100	66	56	46,03960396	26,73267327	25,24752475	1,98019802	5	25	50	25	895
185	0	-1	1	-1	7	26	9	55,55555556	11,11111111	11,11111111	22,22222222	6	40	40	20	875
185	0	-1	2	0	100	54	55	40,42553191	28,72340426	23,40425532	7,446808511	7	33,33333333	50	16,66666667	1035
186	0	-1	2	0	100	16	59	33,95061728	33,33333333	19,13580247	13,58024691	1	0	0	0	-35
186	0	-1	3	1	100	66	85	28,89908257	41,28440367	27,06422018	2,752293578	2	0	0	100	350
186	0	-1	2	0	100	86	65	41,57303371	30,33707865	21,91011236	6,179775281	3	0	50	50	435
186	0	-1	1	-1	19	91	15	68	12	12	8	4	33,33333333	33,33333333	33,33333333	385
186	0	-1	2	0	100	60	62	43,47826087	29,34782609	22,82608696	4,347826087	5	25	50	25	515
186	0	-1	1	-1	8	7	10	50	12,5	0	37,5	6	40	40	20	475
186	0	-1	2	0	100	65	10	39,3258427	30,33707865	21,91011236	8,426966292	7	33,33333333	50	16,66666667	560
187	0	-1	2	0	100	9	11	34,41558442	35,06493506	17,53246753	12,98701299	1	0	0	0	-95
187	0	-1	1	-1	100	45	66	47,4137931	9,482758621	6,896551724	36,20689655	2	100	0	0	-475
187	0	-1	1	-1	100	57	7	57,75862069	9,482758621	6,896551724	25,86206897	3	100	0	0	-855
187	0	-1	2	0	100	64	41	41,39784946	29,03225806	23,11827957	6,451612903	4	66,66666667	33,33333333	0	-710
187	0	-1	2	0	100	40	46	36,14457831	32,53012048	19,87951807	11,44578313	5	50	50	0	-715
188	0	-1	2	0	28	11	71	32,5	40	15	12,5	1	0	0	0	-50
188	0	-1	1	-1	6	21	100	66,66666667	16,66666667	0	16,66666667	2	100	0	0	-80
188	0	-1	1	-1	18	24	42	50	12,5	12,5	25	3	100	0	0	-125
188	0	-1	2	0	100	26	42	40	30	22,22222222	7,777777778	4	66,66666667	33,33333333	0	-25
188	0	-1	2	0	100	32	62	35,55555556	30	22,22222222	12,22222222	5	50	50	0	75
188	0	-1	1	-1	4	70	0	75	0	0	25	6	60	40	0	530
188	0	-1	2	0	100	62	34	38,33333333	30	22,22222222	9,444444444	7	50	50	0	630
188	0	-1	2	0	100	65	59	43,95604396	29,67032967	22,52747253	3,846153846	8	42,85714286	57,14285714	0	745
188	0	-1	1	-1	4	0	0	0	0	0	100	9	50	50	0	725
189	0	-1	2	0	53	44	36	43,95604396	29,67032967	20,87912088	5,494505495	1	0	0	0	20
189	0	-1	1	-1	16	25	11	60	15	10	15	2	100	0	0	-30
189	0	-1	1	-1	6	62	0	50	16,66666667	0	33,33333333	3	100	0	0	-60
189	0	-1	2	0	100	67	71	42,85714286	27,55102041	24,48979592	5,102040816	4	66,66666667	33,33333333	0	160
189	0	-1	2	0	100	64	37	45,36082474	27,83505155	24,22680412	2,577319588	5	50	50	0	365
189	0	-1	1	-1	5	100	0	80	0	0	20	6	60	40	0	995
189	0	-1	2	0	71	69	32	46,66666667	28,14814815	23,7037037	1,481481481	7	50	50	0	1120
189	0	-1	2	0	100	75	40	44,5	27	25	3,5	8	42,85714286	57,14285714	0	1370
189	0	-1	1	-1	2	75	40	0	0	0	100	9	50	50	0	1360
190	0	-1	2	0	79	51	51	35,65217391	28,69565217	15,65217391	20	1	0	0	0	-125
190	0	-1	3	1	15	29	51	29,62962963	40,74074074	22,22222222	7,407407407	2	0	0	100	-110
190	0	-1	3	1	43	80	74	30,58823529	40	24,70588235	4,705882353	3	0	0	100	-10
190	0	-1	1	-1	1	0	0	0	0	0	100	4	33,33333333	0	66,66666667	-15
190	0	-1	2	0	33	20	67	35,59322034	27,11864407	22,03389831	15,25423729	5	25	25	50	15
190	0	-1	2	0	47	22	20	41,55844156	25,97402597	19,48051948	12,98701299	6	20	40	40	5
190	0	-1	2	0	1	0	0	0	0	0	100	7	16,66666667	50	33,33333333	0
190	0	-1	2	0	29	31	65	37,25490196	29,41176471	21,56862745	11,76470588	8	14,28571429	57,14285714	28,57142857	20
190	0	-1	1	-1	1	4	0	0	0	0	100	9	25	50	25	15
190	0	-1	1	-1	1	0	0	0	0	0	100	10	33,33333333	44,44444444	22,22222222	10
190	0	-1	3	1	100	70	84	35,71428571	34,45378151	28,99159664	0,840336134	11	30	40	30	545
190	0	-1	3	1	100	70	84	34,3220339	34,74576271	28,81355932	2,118644068	12	27,27272727	36,36363636	36,36363636	1065
190	0	-1	1	-1	1	0	0	0	0	0	100	13	33,33333333	33,33333333	33,33333333	1060
190	0	-1	1	-1	1	0	0	0	0	0	100	14	38,46153846	30,76923077	30,76923077	1055
190	0	-1	2	0	46	15	37	42,64705882	27,94117647	16,17647059	13,23529412	15	35,71428571	35,71428571	28,57142857	990
191	0	-1	2	0	100	76	62	43,15789474	27,36842105	23,68421053	5,789473684	1	0	0	0	175
191	0	-1	1	-1	20	79	14	66,66666667	8,333333333	8,333333333	16,66666667	2	100	0	0	105
191	0	-1	2	0	100	85	29	46,84210526	27,36842105	23,68421053	2,105263158	3	50	50	0	280
191	0	-1	1	-1	1	0	0	0	0	0	100	4	66,66666667	33,33333333	0	275
191	0	-1	2	0	100	91	35	47	26	25	2	5	50	50	0	525
191	0	-1	3	1	100	89	91	36,19402985	32,46268657	31,34328358	0	6	40	40	20	1285
191	0	-1	2	0	3	89	91	40	20	20	20	7	33,33333333	50	16,66666667	1285
191	0	-1	1	-1	1	100	0	100	0	0	0	8	42,85714286	42,85714286	14,28571429	1280
191	0	-1	3	1	100	95	84	35,38461538	33,46153846	30,76923077	0,384615385	9	37,5	37,5	25	1980
191	0	-1	2	0	1	0	100	0	100	0	0	10	33,33333333	44,44444444	22,22222222	1975
191	0	-1	1	-1	1	0	0	0	0	0	100	11	40	40	20	1970
192	0	-1	2	0	100	51	64	41,75824176	28,57142857	22,52747253	7,142857143	1	0	0	0	115
192	0	-1	1	-1	1	50	64	0	0	0	100	2	100	0	0	110
192	0	-1	2	0	100	76	64	44,73684211	27,36842105	23,68421053	4,210526316	3	50	50	0	285
192	0	-1	1	-1	16	66	20	65	10	10	15	4	66,66666667	33,33333333	0	235
192	0	-1	2	0	100	86	66	46,56862745	25,49019608	25,49019608	2,450980392	5	50	50	0	515
192	0	-1	3	1	100	86	85	36,09022556	32,70676692	31,20300752	0	6	40	40	20	1260
192	0	-1	2	0	100	75	41	44,79166667	27,08333333	23,95833333	4,166666667	7	33,33333333	50	16,66666667	1450
192	0	-1	1	-1	1	49	24	0	0	0	100	8	42,85714286	42,85714286	14,28571429	1445
193	0	-1	2	0	81	81	62	41,93548387	28,38709677	23,87096774	5,806451613	1	0	0	0	150
193	0	-1	1	-1	12	81	6	66,66666667	8,333333333	0	25	2	100	0	0	90
193	0	-1	2	0	79	82	47	44,89795918	28,57142857	23,1292517	3,401360544	3	50	50	0	205
193	0	-1	1	-1	13	89	9	66,66666667	6,666666667	6,666666667	20	4	66,66666667	33,33333333	0	155
193	0	-1	2	0	55	91	42	48,51485149	26,73267327	22,77227723	1,98019802	5	50	50	0	225
193	0	-1	3	1	100	91	92	35,55555556	32,22222222	31,48148148	0,740740741	6	40	40	20	1000
193	0	-1	2	0	19	96	47	51,42857143	25,71428571	22,85714286	0	7	33,33333333	50	16,66666667	1025
193	0	-1	1	-1	9	87	11	63,63636364	9,090909091	9,090909091	18,18181818	8	42,85714286	42,85714286	14,28571429	995
193	0	-1	3	1	100	92	89	35,98484848	32,95454545	31,06060606	0	9	37,5	37,5	25	1725
193	0	-1	2	0	25	87	52	44,44444444	26,66666667	22,22222222	6,666666667	10	33,33333333	44,44444444	22,22222222	1750
193	0	-1	1	-1	12	84	11	64,28571429	7,142857143	7,142857143	21,42857143	11	40	40	20	1705
194	0	-1	2	0	98	19	51	34,75609756	32,92682927	20,12195122	12,19512195	1	0	0	0	5
194	0	-1	3	1	100	90	67	29,54545455	40,90909091	27,27272727	2,272727273	2	0	0	100	405
194	0	-1	2	0	1	90	67	33,33333333	33,33333333	33,33333333	0	3	0	50	50	415
194	0	-1	1	-1	1	90	67	0	100	0	0	4	33,33333333	33,33333333	33,33333333	410
194	0	-1	2	0	22	29	34	40,625	34,375	15,625	9,375	5	25	50	25	375
194	0	-1	1	-1	2	0	0	0	50	0	50	6	40	40	20	365
194	0	-1	2	0	21	76	32	48,57142857	28,57142857	20	2,857142857	7	33,33333333	50	16,66666667	365
194	0	-1	2	0	1	0	100	0	100	0	0	8	28,57142857	57,14285714	14,28571429	360
194	0	-1	3	1	100	81	95	32,5	37,5	29,16666667	0,833333333	9	25	50	25	910
194	0	-1	1	-1	1	0	0	0	100	0	0	10	33,33333333	44,44444444	22,22222222	905
194	0	-1	1	-1	1	100	100	33,33333333	33,33333333	33,33333333	0	11	40	40	20	915
194	0	-1	3	1	100	86	82	32,93650794	35,71428571	30,15873016	1,19047619	12	36,36363636	36,36363636	27,27272727	1555
194	0	-1	3	1	100	85	95	32,17391304	39,13043478	28,26086957	0,434782609	13	33,33333333	33,33333333	33,33333333	2030
194	0	-1	2	0	1	100	100	33,33333333	33,33333333	33,33333333	0	14	30,76923077	38,46153846	30,76923077	2040
194	0	-1	1	-1	1	100	100	33,33333333	33,33333333	33,33333333	0	15	35,71428571	35,71428571	28,57142857	2050
195	0	-1	2	0	33	57	57	39,3442623	29,50819672	22,95081967	8,196721311	1	0	0	0	45
195	0	-1	3	1	100	81	75	32,11382114	36,58536585	29,67479675	1,62601626	2	0	0	100	640
195	0	-1	2	0	1	0	100	33,33333333	33,33333333	33,33333333	0	3	0	50	50	650
195	0	-1	1	-1	1	0	100	0	100	0	0	4	33,33333333	33,33333333	33,33333333	645
195	0	-1	2	0	6	81	22	50	25	12,5	12,5	5	25	50	25	630
195	0	-1	1	-1	1	0	22	0	100	0	0	6	40	40	20	625
195	0	-1	2	0	14	84	36	45	30	15	10	7	33,33333333	50	16,66666667	600
195	0	-1	2	0	10	77	36	50	18,75	18,75	12,5	8	28,57142857	57,14285714	14,28571429	595
195	0	-1	3	1	100	89	80	33,984375	35,15625	30,46875	0,390625	9	25	50	25	1265
195	0	-1	1	-1	1	0	80	0	100	0	0	10	33,33333333	44,44444444	22,22222222	1260
195	0	-1	1	-1	1	0	52	0	100	0	0	11	40	40	20	1255
195	0	-1	3	1	100	91	85	35,07462687	33,58208955	31,34328358	0	12	36,36363636	36,36363636	27,27272727	2015
195	0	-1	3	1	100	82	81	34,12698413	35,71428571	30,15873016	0	13	33,33333333	33,33333333	33,33333333	2655
195	0	-1	2	0	1	0	81	0	100	0	0	14	30,76923077	38,46153846	30,76923077	2650
195	0	-1	1	-1	2	100	100	50	25	25	0	15	35,71428571	35,71428571	28,57142857	2655
195	0	-1	3	1	100	80	82	33,19672131	36,8852459	29,50819672	0,409836066	16	33,33333333	33,33333333	33,33333333	3235
195	0	-1	1	-1	2	0	0	0	50	0	50	17	37,5	31,25	31,25	3225
195	0	-1	2	0	2	100	100	25	25	25	25	18	35,29411765	35,29411765	29,41176471	3230
195	0	-1	1	-1	2	0	100	0	50	0	50	19	38,88888889	33,33333333	27,77777778	3220
195	0	-1	1	-1	2	0	100	0	50	0	50	20	42,10526316	31,57894737	26,31578947	3210
196	0	-1	2	0	54	9	51	22,05882353	48,52941176	10,29411765	19,11764706	1	0	0	0	-165
196	0	-1	3	1	100	71	66	27,27272727	45,45454545	24,74747475	2,525252525	2	0	0	100	70
196	0	-1	2	0	11	29	32	33,33333333	26,66666667	13,33333333	26,66666667	3	0	50	50	45
196	0	-1	1	-1	1	0	4	0	100	0	0	4	33,33333333	33,33333333	33,33333333	40
196	0	-1	2	0	10	26	29	41,66666667	25	8,333333333	25	5	25	50	25	5
196	0	-1	1	-1	1	0	0	0	100	0	0	6	40	40	20	0
196	0	-1	2	0	17	0	36	42,10526316	36,84210526	5,263157895	15,78947368	7	33,33333333	50	16,66666667	-70
196	0	-1	2	0	10	0	29	50	21,42857143	14,28571429	14,28571429	8	28,57142857	57,14285714	14,28571429	-90
196	0	-1	3	1	100	57	74	29,24528302	42,45283019	26,41509434	1,886792453	9	25	50	25	250
196	0	-1	1	-1	1	0	2	0	100	0	0	10	33,33333333	44,44444444	22,22222222	245
196	0	-1	1	-1	4	70	42	66,66666667	16,66666667	16,66666667	0	11	40	40	20	240
196	0	-1	3	1	100	79	79	32,93650794	35,71428571	30,15873016	1,19047619	12	36,36363636	36,36363636	27,27272727	880
196	0	-1	3	1	100	72	79	28,97196262	42,05607477	26,63551402	2,336448598	13	33,33333333	33,33333333	33,33333333	1235
196	0	-1	2	0	21	64	79	38,70967742	29,03225806	16,12903226	16,12903226	14	30,76923077	38,46153846	30,76923077	1205
196	0	-1	1	-1	2	0	79	0	50	0	50	15	35,71428571	35,71428571	28,57142857	1195
197	0	-1	2	0	100	20	64	32,09876543	32,09876543	19,13580247	16,66666667	1	0	0	0	-35
197	0	-1	1	-1	5	66	26	20	20	0	60	2	100	0	0	-60
197	0	-1	2	0	100	22	39	37,03703704	32,09876543	19,13580247	11,72839506	3	50	50	0	-95
197	0	-1	1	-1	12	21	12	50	7,142857143	7,142857143	35,71428571	4	66,66666667	33,33333333	0	-140
197	0	-1	2	0	46	30	12	33,33333333	30,55555556	18,05555556	18,05555556	5	50	50	0	-175
197	0	-1	3	1	100	81	81	34	34,8	30	1,2	6	40	40	20	450
197	0	-1	2	0	1	81	81	0	100	0	0	7	33,33333333	50	16,66666667	445
197	0	-1	1	-1	1	81	81	0	0	0	100	8	42,85714286	42,85714286	14,28571429	440
197	0	-1	3	1	100	80	85	33,19327731	36,55462185	28,99159664	1,260504202	9	37,5	37,5	25	975
197	0	-1	2	0	1	80	85	0	100	0	0	10	33,33333333	44,44444444	22,22222222	970
197	0	-1	1	-1	1	80	85	0	100	0	0	11	40	40	20	965
197	0	-1	3	1	100	84	89	33,76068376	37,17948718	28,63247863	0,427350427	12	36,36363636	36,36363636	27,27272727	1470
198	0	-1	2	0	43	17	51	31,14754098	32,78688525	14,75409836	21,31147541	1	0	0	0	-80
198	0	-1	1	-1	5	27	17	40	20	0	40	2	100	0	0	-105
198	0	-1	2	0	43	26	39	32,78688525	32,78688525	14,75409836	19,67213115	3	50	50	0	-185
198	0	-1	1	-1	4	22	26	50	0	0	50	4	66,66666667	33,33333333	0	-205
198	0	-1	2	0	41	35	40	41,79104478	28,35820896	19,40298507	10,44776119	5	50	50	0	-215
198	0	-1	3	1	100	62	84	30,45454545	39,54545455	27,27272727	2,727272727	6	40	40	20	185
198	0	-1	2	0	75	40	56	41,86046512	31,00775194	20,93023256	6,201550388	7	33,33333333	50	16,66666667	215
198	0	-1	1	-1	3	40	21	100	0	0	0	8	42,85714286	42,85714286	14,28571429	200
198	0	-1	3	1	100	72	84	33,87096774	35,08064516	29,83870968	1,209677419	9	37,5	37,5	25	810
198	0	-1	2	0	73	77	39	38,75968992	30,23255814	21,70542636	9,302325581	10	33,33333333	44,44444444	22,22222222	865
198	0	-1	1	-1	2	47	44	50	0	0	50	11	40	40	20	855
199	0	-1	2	0	40	52	51	31,66666667	31,66666667	16,66666667	20	1	0	0	0	-50
199	0	-1	1	-1	27	34	51	31,03448276	6,896551724	3,448275862	58,62068966	2	100	0	0	-170
199	0	-1	2	0	58	20	37	31,25	35	13,75	20	3	50	50	0	-295
199	0	-1	1	-1	76	40	35	45,45454545	10,22727273	6,818181818	37,5	4	66,66666667	33,33333333	0	-585
199	0	-1	2	0	52	42	45	37,17948718	33,33333333	16,66666667	12,82051282	5	50	50	0	-650
199	0	-1	3	1	100	79	82	34,4	34,8	30	0,8	6	40	40	20	-25
199	0	-1	2	0	100	62	65	45,74468085	27,65957447	23,40425532	3,191489362	7	33,33333333	50	16,66666667	135
199	0	-1	1	-1	6	21	17	33,33333333	16,66666667	0	50	8	42,85714286	42,85714286	14,28571429	105
199	0	-1	3	1	100	74	72	32,6446281	35,95041322	29,33884298	2,066115702	9	37,5	37,5	25	670
199	0	-1	2	0	13	55	44	43,47826087	26,08695652	21,73913043	8,695652174	10	33,33333333	44,44444444	22,22222222	680
199	0	-1	1	-1	1	55	44	0	0	0	100	11	40	40	20	675
200	0	-1	2	0	2	0	100	0	50	0	50	1	0	0	0	-10
200	0	-1	1	-1	1	100	0	100	0	0	0	2	100	0	0	-15
200	0	-1	2	0	6	21	0	25	37,5	12,5	25	3	50	50	0	-30
200	0	-1	1	-1	6	30	26	50	12,5	12,5	25	4	66,66666667	33,33333333	0	-45
200	0	-1	2	0	18	74	26	46,875	25	21,875	6,25	5	50	50	0	-30
200	0	-1	3	1	100	82	70	34,375	33,984375	30,46875	1,171875	6	40	40	20	640
200	0	-1	2	0	4	25	70	50	33,33333333	16,66666667	0	7	33,33333333	50	16,66666667	635
200	0	-1	1	-1	1	0	0	0	0	0	100	8	42,85714286	42,85714286	14,28571429	630
200	0	-1	3	1	100	84	77	35,49618321	33,20610687	30,91603053	0,381679389	9	37,5	37,5	25	1345
200	0	-1	2	0	8	40	35	42,85714286	35,71428571	21,42857143	0	10	33,33333333	44,44444444	22,22222222	1350
200	0	-1	1	-1	1	40	35	100	0	0	0	11	40	40	20	1345
200	0	-1	3	1	100	94	79	35,82089552	32,46268657	31,34328358	0,373134328	12	36,36363636	36,36363636	27,27272727	2105
200	0	-1	3	1	100	91	82	35,71428571	32,70676692	31,20300752	0,37593985	13	33,33333333	33,33333333	33,33333333	2850
200	0	-1	2	0	1	91	82	0	100	0	0	14	30,76923077	38,46153846	30,76923077	2845
200	0	-1	1	-1	1	91	82	0	0	0	100	15	35,71428571	35,71428571	28,57142857	2840
200	0	-1	2	0	1	91	82	0	100	0	0	16	33,33333333	40	26,66666667	2835
200	0	-1	3	1	100	91	81	35	33,46153846	30,76923077	0,769230769	17	31,25	37,5	31,25	3535
200	0	-1	1	-1	1	91	81	0	0	0	100	18	35,29411765	35,29411765	29,41176471	3530
201	0	-1	2	0	100	51	51	32,91139241	34,17721519	18,35443038	14,55696203	1	0	0	0	-65
201	0	-1	3	1	60	25	39	28,33333333	44,16666667	25	2,5	2	0	0	100	85
201	0	-1	2	0	100	37	46	32,27848101	34,17721519	18,35443038	15,18987342	3	0	50	50	20
201	0	-1	1	-1	75	62	40	54,45544554	15,84158416	12,87128713	16,83168317	4	33,33333333	33,33333333	33,33333333	-160
201	0	-1	2	0	63	44	62	41,02564103	31,62393162	23,07692308	4,273504274	5	25	50	25	-70
201	0	-1	1	-1	51	36	34	43,07692308	18,46153846	10,76923077	27,69230769	6	40	40	20	-220
201	0	-1	2	0	100	62	65	37,79069767	31,39534884	20,93023256	9,88372093	7	33,33333333	50	16,66666667	-180
202	0	-1	2	0	100	52	51	43,01075269	27,95698925	23,11827957	5,913978495	1	0	0	0	145
202	0	-1	1	-1	100	70	12	69,82758621	9,482758621	6,896551724	13,79310345	2	100	0	0	-235
202	0	-1	2	0	100	80	72	44,79166667	27,08333333	23,95833333	4,166666667	3	50	50	0	-45
202	0	-1	1	-1	1	80	72	100	0	0	0	4	66,66666667	33,33333333	0	-50
202	0	-1	2	0	100	89	80	48,52941176	25,49019608	25,49019608	0,490196078	5	50	50	0	230
202	0	-1	3	1	100	95	91	35,49618321	33,20610687	30,91603053	0,381679389	6	40	40	20	945
202	0	-1	2	0	1	95	91	0	100	0	0	7	33,33333333	50	16,66666667	940
202	0	-1	1	-1	1	95	91	0	0	0	100	8	42,85714286	42,85714286	14,28571429	935
203	0	-1	2	0	96	61	37	33,125	32,5	20	14,375	1	0	0	0	0
203	0	-1	1	-1	10	57	37	60	10	0	30	2	100	0	0	-50
203	0	-1	2	0	72	39	37	33,89830508	32,20338983	19,49152542	14,40677966	3	50	50	0	-65
203	0	-1	1	-1	11	36	9	46,15384615	7,692307692	7,692307692	38,46153846	4	66,66666667	33,33333333	0	-105
203	0	-1	2	0	100	36	29	38,41463415	31,70731707	19,51219512	10,36585366	5	50	50	0	-125
203	0	-1	3	1	100	72	87	33,984375	33,984375	30,46875	1,5625	6	40	40	20	545
203	0	-1	2	0	4	59	87	50	25	25	0	7	33,33333333	50	16,66666667	555
203	0	-1	1	-1	4	12	17	50	0	0	50	8	42,85714286	42,85714286	14,28571429	535
203	0	-1	3	1	100	67	77	30,09259259	40,27777778	26,85185185	2,777777778	9	37,5	37,5	25	905
203	0	-1	2	0	16	67	44	41,66666667	29,16666667	16,66666667	12,5	10	33,33333333	44,44444444	22,22222222	885
203	0	-1	1	-1	5	27	36	60	20	0	20	11	40	40	20	860
204	0	-1	2	0	18	14	57	30,76923077	30,76923077	15,38461538	23,07692308	1	0	0	0	-30
204	0	-1	3	1	100	41	82	27,55102041	45,91836735	24,48979592	2,040816327	2	0	0	100	190
204	0	-1	2	0	5	44	82	42,85714286	28,57142857	14,28571429	14,28571429	3	0	50	50	180
204	0	-1	1	-1	1	0	30	0	100	0	0	4	33,33333333	33,33333333	33,33333333	175
204	0	-1	2	0	62	59	45	37,5	33,03571429	22,32142857	7,142857143	5	25	50	25	240
204	0	-1	1	-1	3	99	47	40	20	20	20	6	40	40	20	240
204	0	-1	2	0	59	44	69	39,39393939	35,35353535	20,2020202	5,050505051	7	33,33333333	50	16,66666667	245
204	0	-1	2	0	82	61	62	40,74074074	30,86419753	24,69135802	3,703703704	8	28,57142857	57,14285714	14,28571429	435
204	0	-1	3	1	100	80	84	34,10852713	34,88372093	30,62015504	0,387596899	9	25	50	25	1120
204	0	-1	1	-1	6	87	11	62,5	12,5	12,5	12,5	10	33,33333333	44,44444444	22,22222222	1105
204	0	-1	1	-1	3	100	11	40	20	20	20	11	40	40	20	1105
204	0	-1	3	1	100	74	75	31,89655172	38,79310345	28,44827586	0,862068966	12	36,36363636	36,36363636	27,27272727	1595
205	0	-1	2	0	21	31	27	37,93103448	34,48275862	13,79310345	13,79310345	1	0	0	0	-45
205	0	-1	1	-1	9	15	7	55,55555556	11,11111111	0	33,33333333	2	100	0	0	-90
205	0	-1	2	0	16	15	15	45	35	10	10	3	50	50	0	-140
205	0	-1	1	-1	4	46	6	50	0	0	50	4	66,66666667	33,33333333	0	-160
205	0	-1	2	0	16	24	20	45,45454545	31,81818182	13,63636364	9,090909091	5	50	50	0	-195
205	0	-1	3	1	100	70	87	30,90909091	39,54545455	27,27272727	2,272727273	6	40	40	20	205
205	0	-1	2	0	13	26	45	38,0952381	28,57142857	19,04761905	14,28571429	7	33,33333333	50	16,66666667	200
205	0	-1	1	-1	2	7	12	0	0	0	100	8	42,85714286	42,85714286	14,28571429	190
205	0	-1	3	1	100	61	87	32,01754386	38,15789474	28,07017544	1,754385965	9	37,5	37,5	25	650
205	0	-1	2	0	15	54	54	40,74074074	22,22222222	22,22222222	14,81481481	10	33,33333333	44,44444444	22,22222222	665
205	0	-1	1	-1	1	36	14	0	0	0	100	11	40	40	20	660
205	0	-1	3	1	100	87	91	35,38461538	33,46153846	30,76923077	0,384615385	12	36,36363636	36,36363636	27,27272727	1360
205	0	-1	3	1	100	77	91	34,01639344	35,6557377	29,50819672	0,819672131	13	33,33333333	33,33333333	33,33333333	1940
205	0	-1	2	0	12	77	40	45,45454545	27,27272727	22,72727273	4,545454545	14	30,76923077	38,46153846	30,76923077	1955
205	0	-1	1	-1	1	77	14	0	0	0	100	15	35,71428571	35,71428571	28,57142857	1950
205	0	-1	2	0	7	76	46	44,44444444	44,44444444	11,11111111	0	16	33,33333333	40	26,66666667	1930
206	0	-1	2	0	16	76	27	46,15384615	26,92307692	19,23076923	7,692307692	1	0	0	0	-5
206	0	-1	1	-1	5	79	0	60	20	0	20	2	100	0	0	-30
206	0	-1	2	0	100	79	51	44,21052632	27,36842105	23,68421053	4,736842105	3	50	50	0	145
206	0	-1	1	-1	5	100	0	80	20	0	0	4	66,66666667	33,33333333	0	120
206	0	-1	2	0	100	89	67	44,32989691	26,80412371	24,22680412	4,639175258	5	50	50	0	325
206	0	-1	3	1	100	95	92	35,55555556	32,22222222	31,48148148	0,740740741	6	40	40	20	1100
206	0	-1	2	0	19	100	42	51,42857143	25,71428571	22,85714286	0	7	33,33333333	50	16,66666667	1125
206	0	-1	1	-1	4	100	0	75	0	0	25	8	42,85714286	42,85714286	14,28571429	1105
206	0	-1	3	1	100	91	89	35,60606061	32,95454545	31,06060606	0,378787879	9	37,5	37,5	25	1835
206	0	-1	2	0	15	65	27	44	24	20	12	10	33,33333333	44,44444444	22,22222222	1835
206	0	-1	1	-1	4	100	1	75	0	0	25	11	40	40	20	1815
206	0	-1	3	1	100	77	80	34,52380952	34,52380952	30,15873016	0,793650794	12	36,36363636	36,36363636	27,27272727	2455
207	0	-1	2	0	28	29	51	32,5	35	15	17,5	1	0	0	0	-50
207	0	-1	1	-1	4	9	10	0	0	0	100	2	100	0	0	-70
207	0	-1	2	0	47	9	10	41,33333333	29,33333333	18,66666667	10,66666667	3	50	50	0	-95
207	0	-1	1	-1	1	92	21	0	0	0	100	4	66,66666667	33,33333333	0	-100
207	0	-1	2	0	100	72	60	42,26804124	26,80412371	24,22680412	6,701030928	5	50	50	0	105
207	0	-1	3	1	100	77	84	33,33333333	35,36585366	29,67479675	1,62601626	6	40	40	20	700
207	0	-1	2	0	55	91	84	48,59813084	25,23364486	24,29906542	1,869158879	7	33,33333333	50	16,66666667	815
207	0	-1	1	-1	1	0	16	0	0	0	100	8	42,85714286	42,85714286	14,28571429	810
207	0	-1	3	1	100	91	81	34,61538462	33,46153846	30,76923077	1,153846154	9	37,5	37,5	25	1510
207	0	-1	2	0	100	57	81	42,44186047	30,23255814	20,93023256	6,395348837	10	33,33333333	44,44444444	22,22222222	1550
207	0	-1	1	-1	1	79	12	0	0	0	100	11	40	40	20	1545
208	0	-1	2	0	16	14	12	31,81818182	31,81818182	13,63636364	22,72727273	1	0	0	0	-35
208	0	-1	1	-1	5	0	0	20	20	0	60	2	100	0	0	-60
208	0	-1	2	0	100	67	75	39,20454545	29,54545455	21,59090909	9,659090909	3	50	50	0	10
208	0	-1	1	-1	5	100	0	80	20	0	0	4	66,66666667	33,33333333	0	-15
208	0	-1	2	0	14	100	0	45,45454545	27,27272727	18,18181818	9,090909091	5	50	50	0	-25
208	0	-1	3	1	100	85	84	31,62393162	37,17948718	28,63247863	2,564102564	6	40	40	20	480
208	0	-1	2	0	34	85	84	42	32	16	10	7	33,33333333	50	16,66666667	430
208	0	-1	1	-1	11	64	29	61,53846154	7,692307692	7,692307692	23,07692308	8	42,85714286	42,85714286	14,28571429	390
208	0	-1	3	1	100	61	70	34,88372093	33,72093023	30,62015504	0,775193798	9	37,5	37,5	25	1075
208	0	-1	2	0	100	61	70	40,8045977	29,88505747	21,26436782	8,045977011	10	33,33333333	44,44444444	22,22222222	1130
208	0	-1	1	-1	10	86	19	50	8,333333333	8,333333333	33,33333333	11	40	40	20	1095
209	0	-1	2	0	20	22	50	40	30	16,66666667	13,33333333	1	0	0	0	-25
209	0	-1	3	1	100	74	84	31,57894737	39,47368421	28,07017544	0,877192982	2	0	0	100	435
209	0	-1	2	0	7	52	24	55,55555556	33,33333333	11,11111111	0	3	0	50	50	415
209	0	-1	1	-1	1	0	40	0	100	0	0	4	33,33333333	33,33333333	33,33333333	410
209	0	-1	2	0	29	62	49	39,21568627	31,37254902	21,56862745	7,843137255	5	25	50	25	430
209	0	-1	1	-1	1	0	49	0	100	0	0	6	40	40	20	425
209	0	-1	2	0	18	66	40	50	28,57142857	17,85714286	3,571428571	7	33,33333333	50	16,66666667	410
209	0	-1	2	0	24	37	39	44,73684211	31,57894737	18,42105263	5,263157895	8	28,57142857	57,14285714	14,28571429	395
209	0	-1	3	1	100	70	87	32,47863248	38,46153846	28,63247863	0,427350427	9	25	50	25	900
209	0	-1	1	-1	1	0	87	0	100	0	0	10	33,33333333	44,44444444	22,22222222	895
209	0	-1	1	-1	1	1	87	0	100	0	0	11	40	40	20	890
209	0	-1	3	1	100	77	94	33,96946565	34,35114504	30,91603053	0,763358779	12	36,36363636	36,36363636	27,27272727	1605
209	0	-1	3	1	100	64	86	31,57894737	39,47368421	28,07017544	0,877192982	13	33,33333333	33,33333333	33,33333333	2065
209	0	-1	2	0	8	85	49	41,66666667	33,33333333	16,66666667	8,333333333	14	30,76923077	38,46153846	30,76923077	2055
209	0	-1	1	-1	1	0	51	0	100	0	0	15	35,71428571	35,71428571	28,57142857	2050
210	0	-1	2	0	100	14	40	29,45205479	35,61643836	15,75342466	19,17808219	1	0	0	0	-155
210	0	-1	1	-1	1	0	0	0	0	0	100	2	100	0	0	-160
210	0	-1	2	0	55	26	30	26,5060241	32,53012048	16,86746988	24,09638554	3	50	50	0	-225
210	0	-1	1	-1	1	0	0	0	0	0	100	4	66,66666667	33,33333333	0	-230
210	0	-1	2	0	100	25	0	28,20512821	33,33333333	17,94871795	20,51282051	5	50	50	0	-310
210	0	-1	3	1	100	64	69	32,5	36,25	29,16666667	2,083333333	6	40	40	20	240
210	0	-1	2	0	100	46	60	38,82352941	30,58823529	20,58823529	10	7	33,33333333	50	16,66666667	265
210	0	-1	1	-1	1	0	0	0	0	0	100	8	42,85714286	42,85714286	14,28571429	260
210	0	-1	3	1	100	31	77	29,71698113	41,03773585	26,41509434	2,830188679	9	37,5	37,5	25	600
211	0	-1	2	0	100	51	51	28,66666667	34,66666667	16,66666667	20	1	0	0	0	-125
211	0	-1	1	-1	17	15	20	35,29411765	11,76470588	0	52,94117647	2	100	0	0	-210
211	0	-1	2	0	100	16	45	31,88405797	37,68115942	13,76811594	16,66666667	3	50	50	0	-425
211	0	-1	1	-1	2	0	5	0	0	0	100	4	66,66666667	33,33333333	0	-435
211	0	-1	2	0	100	25	45	39,63414634	31,70731707	19,51219512	9,146341463	5	50	50	0	-455
211	0	-1	3	1	100	72	77	32,20338983	36,86440678	28,81355932	2,118644068	6	40	40	20	65
211	0	-1	2	0	100	32	44	39,88095238	30,95238095	20,23809524	8,928571429	7	33,33333333	50	16,66666667	75
211	0	-1	1	-1	3	4	17	0	0	0	100	8	42,85714286	42,85714286	14,28571429	60
212	0	-1	2	0	100	29	66	36,41975309	32,09876543	19,13580247	12,34567901	1	0	0	0	-35
212	0	-1	1	-1	5	7	87	20	20	0	60	2	100	0	0	-60
212	0	-1	2	0	100	64	55	36,47058824	30,58823529	20,58823529	12,35294118	3	50	50	0	-35
212	0	-1	1	-1	2	0	29	0	0	0	100	4	66,66666667	33,33333333	0	-45
212	0	-1	2	0	100	49	52	37,79069767	30,23255814	20,93023256	11,04651163	5	50	50	0	-5
212	0	-1	3	1	100	75	77	33,88429752	35,95041322	29,33884298	0,826446281	6	40	40	20	560
212	0	-1	2	0	1	0	61	0	100	0	0	7	33,33333333	50	16,66666667	555
212	0	-1	1	-1	1	0	24	0	0	0	100	8	42,85714286	42,85714286	14,28571429	550
212	0	-1	3	1	100	61	76	31,01851852	40,27777778	26,85185185	1,851851852	9	37,5	37,5	25	920
212	0	-1	2	0	1	0	57	0	100	0	0	10	33,33333333	44,44444444	22,22222222	915
212	0	-1	1	-1	1	0	27	0	0	0	100	11	40	40	20	910
213	0	-1	2	0	39	22	51	27,86885246	31,14754098	18,03278689	22,95081967	1	0	0	0	-30
213	0	-1	1	-1	5	14	19	20	20	0	60	2	100	0	0	-55
213	0	-1	2	0	100	66	72	36,20689655	29,88505747	21,26436782	12,64367816	3	50	50	0	0
213	0	-1	1	-1	3	0	0	66,66666667	0	0	33,33333333	4	66,66666667	33,33333333	0	-15
213	0	-1	2	0	31	61	21	33,33333333	33,33333333	15,55555556	17,77777778	5	50	50	0	-65
213	0	-1	3	1	100	80	89	32,23140496	35,95041322	29,33884298	2,479338843	6	40	40	20	500
213	0	-1	2	0	15	80	40	44	24	20	12	7	33,33333333	50	16,66666667	500
213	0	-1	1	-1	1	0	0	0	0	0	100	8	42,85714286	42,85714286	14,28571429	495
213	0	-1	3	1	100	91	72	35,60606061	32,95454545	31,06060606	0,378787879	9	37,5	37,5	25	1225
213	0	-1	2	0	1	2	99	0	100	0	0	10	33,33333333	44,44444444	22,22222222	1220
213	0	-1	1	-1	1	0	0	0	0	0	100	11	40	40	20	1215
213	0	-1	3	1	100	24	74	32,5	36,25	29,16666667	2,083333333	12	36,36363636	36,36363636	27,27272727	1765
